# Supplementary material for: Nanochannel-based heterometallic {ZnIIHoIII}–organic framework with high catalytic activity for the chemical fixation of CO2
Source: RSC Adv. 2021 Mar 4;11(16):9731–9. doi: 10.1039/d1ra00590a (PMC8695428; doi:10.1039/d1ra00590a)
Supplement: RA-011-D1RA00590A-s002 [file RA-011-D1RA00590A-s002.cif]

# Electronic Supplementary Material (ESI) for RSC Advances.
# This journal is © The Royal Society of Chemistry 2021

####################################################################### 
# 
# This file contains crystal structure data downloaded from the 
# Cambridge Structural Database (CSD) hosted by the Cambridge 
# Crystallographic Data Centre (CCDC).
# 
# Full information about CCDC data access policies and citation 
# guidelines are available at http://www.ccdc.cam.ac.uk/access/V1 
# 
# Audit and citation data items may have been added by the CCDC. 
# Please retain this information to preserve the provenance of 
# this file and to allow appropriate attribution of the data. 
# 
#######################################################################

data_z
_audit_block_doi                 10.5517/ccdc.csd.cc256yn0
_database_code_depnum_ccdc_archive 'CCDC 2002682'
loop_
_citation_id
_citation_doi
_citation_year
1 10.1039/D0DT02730H 2020
_audit_update_record             
;
2020-09-24 deposited with the CCDC.	2021-02-15 downloaded from the CCDC.
;
_audit_creation_date             2020-09-23
_audit_creation_method           
;
Olex2 1.3-dev
(compiled 2020.09.11 svn.rc89507dd for OlexSys, GUI svn.r5830)
;
_shelx_SHELXL_version_number     2018/3
_chemical_name_common            ?
_chemical_name_systematic        
;
 ? 
;
_chemical_formula_moiety         
'C29 H11 Eu N O13 Zn, 1[C3H7NO], 1[C3H7NO], 1[H2O]'
_chemical_formula_sum            'C35 H27 Eu N3 O16 Zn'
_chemical_formula_weight         962.92
_chemical_melting_point          ?
loop_
_atom_type_symbol
_atom_type_description
_atom_type_scat_dispersion_real
_atom_type_scat_dispersion_imag
_atom_type_scat_source
C C 0.0033 0.0016 'International Tables Vol C Tables 4.2.6.8 and 6.1.1.4'
Eu Eu -0.1578 3.6682 'International Tables Vol C Tables 4.2.6.8 and 6.1.1.4'
H H 0.0000 0.0000 'International Tables Vol C Tables 4.2.6.8 and 6.1.1.4'
N N 0.0061 0.0033 'International Tables Vol C Tables 4.2.6.8 and 6.1.1.4'
O O 0.0106 0.0060 'International Tables Vol C Tables 4.2.6.8 and 6.1.1.4'
Zn Zn 0.2839 1.4301 'International Tables Vol C Tables 4.2.6.8 and 6.1.1.4'

_shelx_space_group_comment       
;
The symmetry employed for this shelxl refinement is uniquely defined
by the following loop, which should always be used as a source of
symmetry information in preference to the above space-group names.
They are only intended as comments.
;
_space_group_crystal_system      trigonal
_space_group_IT_number           166
_space_group_name_H-M_alt        'R -3 m'
_space_group_name_Hall           '-R 3 2"'
loop_
_space_group_symop_operation_xyz
'x, y, z'
'-y, x-y, z'
'-x+y, -x, z'
'y, x, -z'
'x-y, -y, -z'
'-x, -x+y, -z'
'x+2/3, y+1/3, z+1/3'
'-y+2/3, x-y+1/3, z+1/3'
'-x+y+2/3, -x+1/3, z+1/3'
'y+2/3, x+1/3, -z+1/3'
'x-y+2/3, -y+1/3, -z+1/3'
'-x+2/3, -x+y+1/3, -z+1/3'
'x+1/3, y+2/3, z+2/3'
'-y+1/3, x-y+2/3, z+2/3'
'-x+y+1/3, -x+2/3, z+2/3'
'y+1/3, x+2/3, -z+2/3'
'x-y+1/3, -y+2/3, -z+2/3'
'-x+1/3, -x+y+2/3, -z+2/3'
'-x, -y, -z'
'y, -x+y, -z'
'x-y, x, -z'
'-y, -x, z'
'-x+y, y, z'
'x, x-y, z'
'-x+2/3, -y+1/3, -z+1/3'
'y+2/3, -x+y+1/3, -z+1/3'
'x-y+2/3, x+1/3, -z+1/3'
'-y+2/3, -x+1/3, z+1/3'
'-x+y+2/3, y+1/3, z+1/3'
'x+2/3, x-y+1/3, z+1/3'
'-x+1/3, -y+2/3, -z+2/3'
'y+1/3, -x+y+2/3, -z+2/3'
'x-y+1/3, x+2/3, -z+2/3'
'-y+1/3, -x+2/3, z+2/3'
'-x+y+1/3, y+2/3, z+2/3'
'x+1/3, x-y+2/3, z+2/3'

_cell_length_a                   47.9882(19)
_cell_length_b                   47.9882(19)
_cell_length_c                   13.3456(10)
_cell_angle_alpha                90
_cell_angle_beta                 90
_cell_angle_gamma                120
_cell_volume                     26616(3)
_cell_formula_units_Z            18
_cell_measurement_reflns_used    9723
_cell_measurement_temperature    296(2)
_cell_measurement_theta_max      27.33
_cell_measurement_theta_min      2.94
_shelx_estimated_absorpt_T_max   0.889
_shelx_estimated_absorpt_T_min   0.840
_exptl_absorpt_coefficient_mu    1.505
_exptl_absorpt_correction_T_max  0.7456
_exptl_absorpt_correction_T_min  0.3931
_exptl_absorpt_correction_type   multi-scan
_exptl_absorpt_process_details   
'SADABS-2016/2 (Bruker,2016/2) was used for absorption correction. wR2(int) was 0.1366 before and 0.0798 after correction. The Ratio of minimum to maximum transmission is 0.5272. The \l/2 correction factor is Not present.'
_exptl_absorpt_special_details   ?
_exptl_crystal_colour            colorless
_exptl_crystal_density_diffrn    1.081
_exptl_crystal_density_meas      .
_exptl_crystal_density_method    'not measured'
_exptl_crystal_description       block
_exptl_crystal_F_000             8622
_exptl_crystal_size_max          0.12
_exptl_crystal_size_mid          0.1
_exptl_crystal_size_min          0.08
_exptl_special_details           
;
 ? 
;
_exptl_transmission_factor_max   ?
_exptl_transmission_factor_min   ?
_diffrn_reflns_av_R_equivalents  0.0715
_diffrn_reflns_av_unetI/netI     0.0251
_diffrn_reflns_Laue_measured_fraction_full 0.996
_diffrn_reflns_Laue_measured_fraction_max 0.996
_diffrn_reflns_limit_h_max       57
_diffrn_reflns_limit_h_min       -57
_diffrn_reflns_limit_k_max       57
_diffrn_reflns_limit_k_min       -57
_diffrn_reflns_limit_l_max       15
_diffrn_reflns_limit_l_min       -15
_diffrn_reflns_number            119786
_diffrn_reflns_point_group_measured_fraction_full 0.996
_diffrn_reflns_point_group_measured_fraction_max 0.996
_diffrn_reflns_theta_full        25.099
_diffrn_reflns_theta_max         25.099
_diffrn_reflns_theta_min         2.941
_diffrn_ambient_temperature      296.15
_diffrn_detector_area_resol_mean ?
_diffrn_measured_fraction_theta_full 0.996
_diffrn_measured_fraction_theta_max 0.996
_diffrn_measurement_device_type  'CCD area detector'
_diffrn_measurement_method       'phi and omega scans'
_diffrn_radiation_type           MoK\a
_diffrn_radiation_wavelength     0.71073
_diffrn_source                   ?
_reflns_Friedel_coverage         0.000
_reflns_Friedel_fraction_full    .
_reflns_Friedel_fraction_max     .
_reflns_number_gt                4757
_reflns_number_total             5475
_reflns_special_details          
;
 Reflections were merged by SHELXL according to the crystal
 class for the calculation of statistics and refinement.
 
 Structure factors included contributions from the .fab file.
 
 _reflns_Friedel_fraction is defined as the number of unique
 Friedel pairs measured divided by the number that would be
 possible theoretically, ignoring centric projections and
 systematic absences.
;
_reflns_threshold_expression     'I > 2\s(I)'
_computing_cell_refinement       'SAINT V8.38A (?, 2016)'
_computing_data_collection       'Bruker SMART'
_computing_data_reduction        'SAINT V8.38A (?, 2016)'
_computing_molecular_graphics    'Olex2 1.3-dev (Dolomanov et al., 2009)'
_computing_publication_material  'Olex2 1.3-dev (Dolomanov et al., 2009)'
_computing_structure_refinement  'SHELXL 2018/3 (Sheldrick, 2015)'
_computing_structure_solution    'ShelXT (Sheldrick, 2015)'
_refine_diff_density_max         1.401
_refine_diff_density_min         -1.302
_refine_diff_density_rms         0.085
_refine_ls_extinction_coef       .
_refine_ls_extinction_method     none
_refine_ls_goodness_of_fit_ref   1.093
_refine_ls_hydrogen_treatment    constr
_refine_ls_matrix_type           full
_refine_ls_number_parameters     244
_refine_ls_number_reflns         5475
_refine_ls_number_restraints     126
_refine_ls_R_factor_all          0.0544
_refine_ls_R_factor_gt           0.0469
_refine_ls_restrained_S_all      1.093
_refine_ls_shift/su_max          0.002
_refine_ls_shift/su_mean         0.000
_refine_ls_structure_factor_coef Fsqd
_refine_ls_weighting_details     
'w=1/[\s^2^(Fo^2^)+(0.0471P)^2^+210.8381P] where P=(Fo^2^+2Fc^2^)/3'
_refine_ls_weighting_scheme      calc
_refine_ls_wR_factor_gt          0.1116
_refine_ls_wR_factor_ref         0.1159
_refine_special_details          ?
_olex2_refinement_description    
;
1. Fixed Uiso
 At 1.2 times of:
  All C(H) groups
2. Restrained distances
 C18-O1 = C18-O2
 1.226 with sigma of 0.001
 C17-C18
 1.514 with sigma of 0.001
3. Uiso/Uaniso restraints and constraints
Uanis(C17) \\sim Ueq, Uanis(C16) \\sim Ueq, Uanis(C13) \\sim Ueq, Uanis(C14)
\\sim Ueq, Uanis(O5) \\sim Ueq, Uanis(O1) \\sim Ueq: with sigma of 0.01 and
sigma for terminal atoms of 0.02
4. Rigid body (RIGU) restrains
 C17, O2, C18, O1
 with sigma for 1-2 distances of 0.001 and sigma for 1-3 distances of 0.001
 C17, C13, C12, C14, C15, C16, C19, O3, O4, C11
 with sigma for 1-2 distances of 0.001 and sigma for 1-3 distances of 0.001
5. Others
 Fixed Sof: C12(0.5) C17(0.5) C16(0.5) H16(0.5) C15(0.5) C14(0.5) H14(0.5)
 C13(0.5) H13(0.5) O2(0.5) C18(0.5) O1(0.5)
6.a Aromatic/amide H refined with riding coordinates:
 C2(H2), C3(H3), C6(H6), C10(H10), C16(H16), C14(H14), C13(H13)
6.b Fitted hexagon refined as free rotating group:
 C12(C17,C16,C15,C14,C13)
;
_atom_sites_solution_hydrogens   geom
_atom_sites_solution_primary     ?
_atom_sites_solution_secondary   ?
loop_
_atom_site_label
_atom_site_type_symbol
_atom_site_fract_x
_atom_site_fract_y
_atom_site_fract_z
_atom_site_U_iso_or_equiv
_atom_site_adp_type
_atom_site_occupancy
_atom_site_site_symmetry_order
_atom_site_calc_flag
_atom_site_refinement_flags_posn
_atom_site_refinement_flags_adp
_atom_site_refinement_flags_occupancy
_atom_site_disorder_assembly
_atom_site_disorder_group
C1 C 0.49631(12) 0.64914(12) 0.4358(3) 0.0490(12) Uani 1 1 d . . . . .
C2 C 0.51403(14) 0.66409(14) 0.5206(4) 0.0637(16) Uani 1 1 d . . . . .
H2 H 0.513321 0.651858 0.575641 0.076 Uiso 1 1 calc R U . . .
C3 C 0.53260(14) 0.69684(14) 0.5237(4) 0.0656(16) Uani 1 1 d . . . . .
H3 H 0.544392 0.706566 0.581266 0.079 Uiso 1 1 calc R U . . .
C4 C 0.53438(11) 0.71613(13) 0.4429(3) 0.0477(12) Uani 1 1 d . . . . .
C5 C 0.51667(11) 0.70066(12) 0.3566(3) 0.0455(11) Uani 1 1 d . . . . .
C6 C 0.49814(12) 0.66785(12) 0.3541(3) 0.0480(12) Uani 1 1 d . . . . .
H6 H 0.486536 0.657890 0.296476 0.058 Uiso 1 1 calc R U . . .
C7 C 0.51910(11) 0.71960(12) 0.2636(3) 0.0442(11) Uani 1 1 d . . . . .
C9 C 0.55236(11) 0.75136(13) 0.4538(3) 0.0444(11) Uani 1 1 d . . . . .
C10 C 0.58388(10) 0.76701(11) 0.4830(3) 0.0389(10) Uani 1 1 d . . . . .
H10 H 0.594551 0.755547 0.493277 0.047 Uiso 1 1 calc R U . . .
C11 C 0.59982(14) 0.79991(7) 0.4972(4) 0.0433(16) Uani 1 2 d S T P . .
C12 C 0.63335(7) 0.81647(18) 0.5338(3) 0.0439(16) Uani 0.5 1 d G . P A -1
C17 C 0.64029(9) 0.82939(16) 0.6299(3) 0.0381(19) Uani 0.5 1 d DG U P A -1
C16 C 0.67193(10) 0.84570(14) 0.6635(3) 0.042(2) Uani 0.5 1 d G U P A -1
H16 H 0.676580 0.854348 0.727783 0.050 Uiso 0.5 1 calc R U P A -1
C15 C 0.69664(7) 0.84910(19) 0.6011(3) 0.0450(16) Uani 0.5 1 d G . P A -1
C14 C 0.68969(9) 0.83618(17) 0.5051(3) 0.047(3) Uani 0.5 1 d G U P A -1
H14 H 0.706223 0.838447 0.463331 0.057 Uiso 0.5 1 calc R U P A -1
C13 C 0.65805(10) 0.81987(16) 0.4714(3) 0.048(3) Uani 0.5 1 d G U P A -1
H13 H 0.653404 0.811223 0.407139 0.058 Uiso 0.5 1 calc R U P A -1
C19 C 0.73072(15) 0.86536(7) 0.6406(5) 0.0489(17) Uani 1 2 d S T P . .
C8 C 0.47600(12) 0.61346(12) 0.4303(3) 0.0443(11) Uani 1 1 d . . . . .
Eu1 Eu 0.42913(2) 0.57087(2) 0.22254(2) 0.03502(12) Uani 1 2 d S T P . .
N1 N 0.53595(15) 0.76797(8) 0.4390(4) 0.0594(17) Uani 1 2 d S T P . .
O3 O 0.73363(11) 0.86681(6) 0.7338(4) 0.083(2) Uani 1 2 d S T P A .
O4 O 0.75269(11) 0.87634(5) 0.5783(3) 0.0630(15) Uani 1 2 d S T P A .
O5 O 0.49488(9) 0.71330(11) 0.2151(3) 0.0883(15) Uani 1 1 d . U . . .
O6 O 0.54590(9) 0.74062(11) 0.2349(3) 0.0714(12) Uani 1 1 d . . . . .
O7 O 0.46453(10) 0.60107(9) 0.3477(3) 0.0658(11) Uani 1 1 d . . . . .
O8 O 0.47185(10) 0.59761(9) 0.5087(2) 0.0583(9) Uani 1 1 d . . . . .
O1W O 0.40248(7) 0.59752(7) 0.2914(4) 0.086(2) Uani 1 2 d S T P . .
Zn1 Zn 0.76719(2) 0.88359(2) 0.83288(5) 0.0422(2) Uani 1 2 d S T P . .
O2 O 0.59188(10) 0.7963(2) 0.7120(3) 0.0534(13) Uani 0.5 1 d D . P A -1
C18 C 0.61415(14) 0.82406(18) 0.7038(5) 0.048(2) Uani 0.5 1 d D . P A -1
O1 O 0.6174(2) 0.84749(19) 0.7506(8) 0.101(3) Uani 0.5 1 d D U P A -1

loop_
_atom_site_aniso_label
_atom_site_aniso_U_11
_atom_site_aniso_U_22
_atom_site_aniso_U_33
_atom_site_aniso_U_23
_atom_site_aniso_U_13
_atom_site_aniso_U_12
C1 0.055(3) 0.057(3) 0.031(2) 0.000(2) -0.013(2) 0.025(3)
C2 0.076(4) 0.062(4) 0.035(3) 0.004(2) -0.023(3) 0.021(3)
C3 0.074(4) 0.066(4) 0.036(3) -0.003(2) -0.030(3) 0.019(3)
C4 0.041(3) 0.066(3) 0.028(2) 0.008(2) -0.0084(19) 0.021(2)
C5 0.044(3) 0.058(3) 0.028(2) 0.002(2) -0.0091(19) 0.021(2)
C6 0.057(3) 0.057(3) 0.026(2) -0.002(2) -0.012(2) 0.025(3)
C7 0.043(3) 0.048(3) 0.027(2) 0.0031(19) -0.006(2) 0.012(2)
C9 0.045(3) 0.065(3) 0.023(2) 0.002(2) -0.0070(18) 0.026(2)
C10 0.027(2) 0.056(3) 0.033(2) 0.000(2) -0.0080(17) 0.020(2)
C11 0.026(2) 0.065(4) 0.026(3) -0.0018(10) -0.004(2) 0.0131(11)
C12 0.026(2) 0.066(5) 0.029(2) -0.007(3) -0.0033(16) 0.015(3)
C17 0.026(2) 0.051(5) 0.027(2) -0.001(2) -0.0002(17) 0.011(2)
C16 0.027(2) 0.060(5) 0.025(3) -0.004(3) -0.0008(17) 0.012(2)
C15 0.0263(18) 0.068(5) 0.027(2) -0.004(4) 0.0003(15) 0.013(3)
C14 0.030(2) 0.075(6) 0.028(2) -0.007(3) 0.001(2) 0.020(3)
C13 0.032(2) 0.074(6) 0.029(3) -0.009(3) -0.0025(18) 0.020(3)
C19 0.0268(19) 0.073(4) 0.0313(18) -0.0008(7) -0.0015(14) 0.0134(10)
C8 0.052(3) 0.055(3) 0.032(2) 0.000(2) -0.006(2) 0.031(2)
Eu1 0.05051(18) 0.05051(18) 0.01868(16) 0.00088(6) -0.00088(6) 0.03623(17)
N1 0.052(4) 0.081(4) 0.036(3) -0.0050(14) -0.010(3) 0.0258(18)
O3 0.030(2) 0.147(5) 0.0309(17) -0.0012(8) -0.0023(17) 0.0151(12)
O4 0.029(2) 0.101(3) 0.036(2) 0.0009(8) 0.0017(16) 0.0143(10)
O5 0.052(2) 0.095(3) 0.077(3) 0.045(2) -0.022(2) 0.005(2)
O6 0.049(2) 0.102(3) 0.054(2) 0.032(2) 0.0040(18) 0.030(2)
O7 0.095(3) 0.055(2) 0.041(2) -0.0029(17) -0.0222(19) 0.034(2)
O8 0.084(3) 0.058(2) 0.0363(18) 0.0042(16) -0.0020(17) 0.038(2)
O1W 0.123(4) 0.123(4) 0.062(4) -0.0065(14) 0.0065(14) 0.098(5)
Zn1 0.0246(4) 0.0638(4) 0.0253(3) 0.00178(14) 0.0036(3) 0.01230(18)
O2 0.031(2) 0.080(4) 0.028(2) -0.007(5) 0.0100(18) 0.013(4)
C18 0.029(3) 0.075(4) 0.027(4) -0.008(3) 0.000(3) 0.017(3)
O1 0.070(5) 0.093(5) 0.110(7) -0.037(4) 0.036(5) 0.020(4)

_geom_special_details            
;
 All esds (except the esd in the dihedral angle between two l.s. planes)
 are estimated using the full covariance matrix.  The cell esds are taken
 into account individually in the estimation of esds in distances, angles
 and torsion angles; correlations between esds in cell parameters are only
 used when they are defined by crystal symmetry.  An approximate (isotropic)
 treatment of cell esds is used for estimating esds involving l.s. planes.
;
loop_
_geom_bond_atom_site_label_1
_geom_bond_atom_site_label_2
_geom_bond_distance
_geom_bond_site_symmetry_2
_geom_bond_publ_flag
C1 C2 1.382(6) . ?
C1 C6 1.387(6) . ?
C1 C8 1.489(7) . ?
C2 H2 0.9300 . ?
C2 C3 1.366(8) . ?
C3 H3 0.9300 . ?
C3 C4 1.395(7) . ?
C4 C5 1.403(6) . ?
C4 C9 1.472(7) . ?
C5 C6 1.368(7) . ?
C5 C7 1.508(6) . ?
C6 H6 0.9300 . ?
C7 Eu1 2.810(4) 27 ?
C7 O5 1.229(6) . ?
C7 O6 1.233(6) . ?
C9 C10 1.367(6) . ?
C9 N1 1.387(6) . ?
C10 H10 0.9300 . ?
C10 C11 1.381(5) . ?
C11 C12 1.476(6) . ?
C12 C17 1.3900 . ?
C12 C13 1.3900 . ?
C17 C16 1.3900 . ?
C17 C18 1.5136(10) . ?
C16 H16 0.9300 . ?
C16 C15 1.3900 . ?
C15 C14 1.3900 . ?
C15 C19 1.512(7) . ?
C14 H14 0.9300 . ?
C14 C13 1.3900 . ?
C13 H13 0.9300 . ?
C19 O3 1.250(8) . ?
C19 O4 1.235(8) . ?
C8 O7 1.243(5) . ?
C8 O8 1.249(5) . ?
Eu1 O4 2.335(4) 14_654 ?
Eu1 O5 2.487(4) 11_565 ?
Eu1 O5 2.487(4) 26_455 ?
Eu1 O6 2.431(4) 26_455 ?
Eu1 O6 2.431(4) 11_565 ?
Eu1 O7 2.305(3) . ?
Eu1 O7 2.305(3) 22_665 ?
Eu1 O1W 2.398(5) . ?
O3 Zn1 1.922(5) . ?
O8 Zn1 1.973(4) 14_654 ?
O2 C18 1.2260(10) . ?
C18 O1 1.2258(10) . ?

loop_
_geom_angle_atom_site_label_1
_geom_angle_atom_site_label_2
_geom_angle_atom_site_label_3
_geom_angle
_geom_angle_site_symmetry_1
_geom_angle_site_symmetry_3
_geom_angle_publ_flag
C2 C1 C6 118.9(5) . . ?
C2 C1 C8 121.1(4) . . ?
C6 C1 C8 120.0(4) . . ?
C1 C2 H2 120.0 . . ?
C3 C2 C1 120.0(5) . . ?
C3 C2 H2 120.0 . . ?
C2 C3 H3 119.0 . . ?
C2 C3 C4 121.9(5) . . ?
C4 C3 H3 119.0 . . ?
C3 C4 C5 117.6(5) . . ?
C3 C4 C9 119.5(4) . . ?
C5 C4 C9 122.8(4) . . ?
C4 C5 C7 120.9(4) . . ?
C6 C5 C4 120.1(4) . . ?
C6 C5 C7 118.9(4) . . ?
C1 C6 H6 119.3 . . ?
C5 C6 C1 121.4(4) . . ?
C5 C6 H6 119.3 . . ?
C5 C7 Eu1 171.1(3) . 27 ?
O5 C7 C5 120.4(4) . . ?
O5 C7 Eu1 62.2(3) . 27 ?
O5 C7 O6 120.6(4) . . ?
O6 C7 C5 118.9(4) . . ?
O6 C7 Eu1 59.6(3) . 27 ?
C10 C9 C4 120.8(4) . . ?
C10 C9 N1 121.0(5) . . ?
N1 C9 C4 118.1(4) . . ?
C9 C10 H10 120.1 . . ?
C9 C10 C11 119.7(5) . . ?
C11 C10 H10 120.1 . . ?
C10 C11 C10 120.1(5) . 24_565 ?
C10 C11 C12 119.5(4) . . ?
C10 C11 C12 120.2(4) 24_565 . ?
C17 C12 C11 119.9(4) . . ?
C17 C12 C13 120.0 . . ?
C13 C12 C11 120.1(4) . . ?
C12 C17 C18 122.2(4) . . ?
C16 C17 C12 120.0 . . ?
C16 C17 C18 117.7(4) . . ?
C17 C16 H16 120.0 . . ?
C17 C16 C15 120.0 . . ?
C15 C16 H16 120.0 . . ?
C16 C15 C19 119.4(4) . . ?
C14 C15 C16 120.0 . . ?
C14 C15 C19 120.5(4) . . ?
C15 C14 H14 120.0 . . ?
C15 C14 C13 120.0 . . ?
C13 C14 H14 120.0 . . ?
C12 C13 H13 120.0 . . ?
C14 C13 C12 120.0 . . ?
C14 C13 H13 120.0 . . ?
O3 C19 C15 115.9(5) . . ?
O4 C19 C15 117.3(5) . . ?
O4 C19 O3 126.8(6) . . ?
O7 C8 C1 118.2(4) . . ?
O7 C8 O8 123.6(5) . . ?
O8 C8 C1 118.2(4) . . ?
C7 Eu1 C7 86.1(2) 26_455 11_565 ?
O4 Eu1 C7 100.30(13) 14_654 11_565 ?
O4 Eu1 C7 100.30(13) 14_654 26_455 ?
O4 Eu1 O5 124.76(12) 14_654 11_565 ?
O4 Eu1 O5 124.76(12) 14_654 26_455 ?
O4 Eu1 O6 74.45(12) 14_654 26_455 ?
O4 Eu1 O6 74.46(12) 14_654 11_565 ?
O4 Eu1 O1W 150.11(18) 14_654 . ?
O5 Eu1 C7 25.92(12) 26_455 26_455 ?
O5 Eu1 C7 89.98(17) 26_455 11_565 ?
O5 Eu1 C7 25.92(12) 11_565 11_565 ?
O5 Eu1 C7 89.98(17) 11_565 26_455 ?
O5 Eu1 O5 82.4(3) 26_455 11_565 ?
O6 Eu1 C7 25.96(12) 11_565 11_565 ?
O6 Eu1 C7 88.38(14) 11_565 26_455 ?
O6 Eu1 C7 88.38(14) 26_455 11_565 ?
O6 Eu1 C7 25.96(12) 26_455 26_455 ?
O6 Eu1 O5 51.55(12) 26_455 26_455 ?
O6 Eu1 O5 102.64(16) 26_455 11_565 ?
O6 Eu1 O5 102.64(16) 11_565 26_455 ?
O6 Eu1 O5 51.55(12) 11_565 11_565 ?
O6 Eu1 O6 79.3(2) 26_455 11_565 ?
O7 Eu1 C7 93.91(14) . 11_565 ?
O7 Eu1 C7 93.91(14) 22_665 26_455 ?
O7 Eu1 C7 179.57(15) 22_665 11_565 ?
O7 Eu1 C7 179.57(15) . 26_455 ?
O7 Eu1 O4 79.28(13) 22_665 14_654 ?
O7 Eu1 O4 79.29(13) . 14_654 ?
O7 Eu1 O5 154.51(14) 22_665 11_565 ?
O7 Eu1 O5 90.18(16) . 11_565 ?
O7 Eu1 O5 90.18(16) 22_665 26_455 ?
O7 Eu1 O5 154.51(14) . 26_455 ?
O7 Eu1 O6 153.61(14) 22_665 11_565 ?
O7 Eu1 O6 153.62(14) . 26_455 ?
O7 Eu1 O6 91.41(15) . 11_565 ?
O7 Eu1 O6 91.40(15) 22_665 26_455 ?
O7 Eu1 O7 86.11(19) 22_665 . ?
O7 Eu1 O1W 78.99(15) . . ?
O7 Eu1 O1W 79.00(15) 22_665 . ?
O1W Eu1 C7 101.43(14) . 11_565 ?
O1W Eu1 C7 101.43(14) . 26_455 ?
O1W Eu1 O5 75.54(14) . 11_565 ?
O1W Eu1 O5 75.54(14) . 26_455 ?
O1W Eu1 O6 126.30(13) . 26_455 ?
O1W Eu1 O6 126.30(13) . 11_565 ?
C9 N1 C9 118.4(6) . 24_565 ?
C19 O3 Zn1 139.0(5) . . ?
C19 O4 Eu1 145.1(4) . 9_565 ?
C7 O5 Eu1 91.9(3) . 27 ?
C7 O6 Eu1 94.4(3) . 27 ?
C8 O7 Eu1 162.6(4) . . ?
C8 O8 Zn1 118.7(3) . 14_654 ?
O3 Zn1 O8 115.36(12) . 29 ?
O3 Zn1 O8 115.37(12) . 9_565 ?
O8 Zn1 O8 115.3(2) 9_565 29 ?
O2 C18 C17 116.1(4) . . ?
O1 C18 C17 117.5(6) . . ?
O1 C18 O2 126.4(6) . . ?

_shelx_res_file                  
;
TITL z in R-3m
    z.res
    created by SHELXL-2018/3 at 11:27:42 on 23-Sep-2020
CELL 0.71073 47.9882 47.9882 13.3456 90 90 120
ZERR 18 0.0019 0.0019 0.001 0 0 0
LATT 3
SYMM -Y,+X-Y,+Z
SYMM +Y-X,-X,+Z
SYMM +Y,+X,-Z
SYMM -Y+X,-Y,-Z
SYMM -X,-X+Y,-Z
SFAC C Eu H N O Zn
UNIT 630 18 486 54 288 18
DFIX 1.226 0.001 C18 O1 C18 O2
DFIX 1.514 0.001 C17 C18
ISOR 0.01 0.02 C17 C16 C13 C14 O5 O1
RIGU 0.001 0.001 C17 O2 C18 O1
RIGU 0.001 0.001 C17 C13 C12 C14 C15 C16 C19 O3 O4 C11

L.S. 20
PLAN  28
SIZE 0.08 0.1 0.12
TEMP 23
BOND $h
htab
fmap 2
acta
ABIN
OMIT -2 50.2
OMIT -6 6 3
OMIT -3 12 0
OMIT -4 10 1
OMIT -6 12 0
OMIT -5 10 0
OMIT 0 4 2
OMIT 0 15 0
OMIT -7 7 1
REM <olex2.extras>
REM <HklSrc "%.\\z_sq.hkl">
REM </olex2.extras>

WGHT    0.047100  210.838104
FVAR       0.02166
C1    1    0.496309    0.649135    0.435811    11.00000    0.05506    0.05743 =
         0.03098    0.00050   -0.01264    0.02540
C2    1    0.514033    0.664093    0.520627    11.00000    0.07638    0.06185 =
         0.03472    0.00356   -0.02285    0.02088
AFIX  43
H2    3    0.513321    0.651858    0.575641    11.00000   -1.20000
AFIX   0
C3    1    0.532596    0.696838    0.523673    11.00000    0.07370    0.06613 =
         0.03611   -0.00317   -0.03034    0.01923
AFIX  43
H3    3    0.544392    0.706566    0.581266    11.00000   -1.20000
AFIX   0
C4    1    0.534382    0.716128    0.442916    11.00000    0.04073    0.06627 =
         0.02838    0.00754   -0.00845    0.02092
C5    1    0.516670    0.700661    0.356643    11.00000    0.04418    0.05803 =
         0.02779    0.00237   -0.00907    0.02057
C6    1    0.498145    0.667855    0.354142    11.00000    0.05664    0.05651 =
         0.02641   -0.00162   -0.01214    0.02484
AFIX  43
H6    3    0.486536    0.657890    0.296476    11.00000   -1.20000
AFIX   0
C7    1    0.519103    0.719602    0.263611    11.00000    0.04320    0.04801 =
         0.02672    0.00315   -0.00640    0.01179
C9    1    0.552364    0.751361    0.453807    11.00000    0.04452    0.06485 =
         0.02254    0.00217   -0.00697    0.02640
C10   1    0.583885    0.767010    0.483014    11.00000    0.02667    0.05629 =
         0.03259    0.00040   -0.00805    0.01990
AFIX  43
H10   3    0.594551    0.755547    0.493277    11.00000   -1.20000
AFIX   0
C11   1    0.599819    0.799909    0.497210    10.50000    0.02620    0.06511 =
         0.02565   -0.00176   -0.00351    0.01310
PART -1
AFIX  66
C12   1    0.633345    0.816475    0.533796    10.50000    0.02615    0.06583 =
         0.02863   -0.00713   -0.00327    0.01475
C17   1    0.640288    0.829394    0.629850    10.50000    0.02567    0.05083 =
         0.02689   -0.00127   -0.00024    0.01098
C16   1    0.671934    0.845705    0.663516    10.50000    0.02743    0.05966 =
         0.02508   -0.00447   -0.00084    0.01184
AFIX  43
H16   3    0.676580    0.854348    0.727783    10.50000   -1.20000
AFIX  65
C15   1    0.696637    0.849096    0.601127    10.50000    0.02635    0.06770 =
         0.02735   -0.00435    0.00032    0.01325
C14   1    0.689695    0.836177    0.505072    10.50000    0.03028    0.07491 =
         0.02827   -0.00693    0.00084    0.01987
AFIX  43
H14   3    0.706223    0.838447    0.463331    10.50000   -1.20000
AFIX  65
C13   1    0.658049    0.819867    0.471406    10.50000    0.03164    0.07448 =
         0.02896   -0.00942   -0.00246    0.01964
AFIX  43
H13   3    0.653404    0.811223    0.407139    10.50000   -1.20000
AFIX   0
PART 0
C19   1    0.730717    0.865358    0.640601    10.50000    0.02679    0.07310 =
         0.03133   -0.00077   -0.00154    0.01339
C8    1    0.476005    0.613455    0.430339    11.00000    0.05179    0.05502 =
         0.03240   -0.00010   -0.00637    0.03147
EU1   2    0.429133    0.570867    0.222542    10.50000    0.05051    0.05051 =
         0.01868    0.00088   -0.00088    0.03623
N1    4    0.535950    0.767975    0.438979    10.50000    0.05152    0.08059 =
         0.03637   -0.00497   -0.00994    0.02576
O3    5    0.733626    0.866813    0.733843    10.50000    0.03020    0.14742 =
         0.03089   -0.00115   -0.00231    0.01510
O4    5    0.752689    0.876344    0.578340    10.50000    0.02850    0.10081 =
         0.03572    0.00086    0.00173    0.01425
O5    5    0.494876    0.713301    0.215136    11.00000    0.05164    0.09453 =
         0.07716    0.04507   -0.02217    0.00537
O6    5    0.545902    0.740620    0.234931    11.00000    0.04885    0.10162 =
         0.05374    0.03164    0.00401    0.03008
O7    5    0.464530    0.601068    0.347722    11.00000    0.09499    0.05550 =
         0.04144   -0.00287   -0.02224    0.03362
O8    5    0.471847    0.597611    0.508667    11.00000    0.08366    0.05799 =
         0.03630    0.00416   -0.00204    0.03774
O1W   5    0.402477    0.597523    0.291353    10.50000    0.12258    0.12258 =
         0.06246   -0.00650    0.00650    0.09776
ZN1   6    0.767188    0.883594    0.832883    10.50000    0.02459    0.06381 =
         0.02527    0.00178    0.00355    0.01230
PART -1
O2    5    0.591882    0.796322    0.711953    10.50000    0.03122    0.08028 =
         0.02830   -0.00711    0.01002    0.01250
C18   1    0.614153    0.824058    0.703788    10.50000    0.02879    0.07473 =
         0.02743   -0.00786    0.00038    0.01682
O1    5    0.617436    0.847488    0.750622    10.50000    0.07035    0.09309 =
         0.11020   -0.03742    0.03610    0.01978
HKLF 4


REM  z in R-3m
REM wR2 = 0.1159, GooF = S = 1.093, Restrained GooF = 1.093 for all data
REM R1 = 0.0469 for 4757 Fo > 4sig(Fo) and 0.0544 for all 5475 data
REM 244 parameters refined using 126 restraints

END

WGHT      0.0471    210.8517

REM No hydrogen bonds found for HTAB generation

REM Highest difference peak  1.401,  deepest hole -1.302,  1-sigma level  0.085
Q1    1   0.4403  0.5597  0.2312  10.50000  0.05    1.40
Q2    1   0.4173  0.5827  0.2215  10.50000  0.05    0.94
Q3    1   0.3955  0.6045  0.3656  10.50000  0.05    0.90
Q4    1   0.4146  0.5481  0.2264  11.00000  0.05    0.84
Q5    1   0.6072  0.8154  0.4452  11.00000  0.05    0.60
Q6    1   0.5093  0.7547  0.4277  10.50000  0.05    0.58
Q7    1   0.4046  0.5595  0.2213  11.00000  0.05    0.56
Q8    1   0.7448  0.8724  0.8427  10.50000  0.05    0.52
Q9    1   0.4615  0.5771  0.5101  11.00000  0.05    0.51
Q10   1   0.3779  0.5908  0.3088  11.00000  0.05    0.50
Q11   1   0.7482  0.8815  0.8367  11.00000  0.05    0.49
Q12   1   0.4945  0.7277  0.2562  11.00000  0.05    0.46
Q13   1   0.7917  0.8958  0.8290  10.50000  0.05    0.44
Q14   1   0.5028  0.7079  0.2064  11.00000  0.05    0.39
Q15   1   0.5359  0.7268  0.1847  11.00000  0.05    0.38
Q16   1   0.7619  0.8809  0.4933  10.50000  0.05    0.37
Q17   1   0.6277  0.8015  0.4397  11.00000  0.05    0.37
Q18   1   0.5208  0.6976  0.1579  11.00000  0.05    0.36
Q19   1   0.4974  0.6853  0.3725  11.00000  0.05    0.35
Q20   1   0.5803  0.8457  0.7714  11.00000  0.05    0.35
Q21   1   0.4497  0.6122  0.5067  11.00000  0.05    0.35
Q22   1   0.7430  0.8907  0.4989  11.00000  0.05    0.35
Q23   1   0.4772  0.6673  0.4446  11.00000  0.05    0.35
Q24   1   0.4989  0.6328  0.4319  11.00000  0.05    0.34
Q25   1   0.5681  0.7586  0.5000  11.00000  0.05    0.34
Q26   1   0.5414  0.7037  0.4568  11.00000  0.05    0.33
Q27   1   0.5440  0.7442  0.3865  11.00000  0.05    0.33
Q28   1   0.7767  0.8883  0.9014  10.50000  0.05    0.32
;
_shelx_res_checksum              76547
_shelx_fab_file                  
;
    0    6    0   -118.45      0.00
   -2    7    0     49.81      0.00
   -4    8    0     75.32      0.00
   -1    8    0     51.60      0.00
   -3    9    0    171.39      0.00
    0    9    0     47.67      0.00
   -2   10    0     31.46      0.00
   -4   11    0     28.86      0.00
   -1   11    0     64.14      0.00
    0   12    0      8.76      0.00
   -5   13    0    -38.79      0.00
   -2   13    0     26.93      0.00
   -7   14    0     -7.69      0.00
   -4   14    0     19.86      0.00
   -1   14    0     32.86      0.00
   -6   15    0   -110.23      0.00
   -3   15    0    -54.74      0.00
   -8   16    0     10.31      0.00
   -5   16    0    -10.18      0.00
   -2   16    0    -12.54      0.00
   -7   17    0     13.90      0.00
   -4   17    0    -31.56      0.00
   -1   17    0    -44.59      0.00
   -9   18    0     10.66      0.00
   -6   18    0    -51.39      0.00
   -3   18    0    -22.24      0.00
    0   18    0     27.73      0.00
   -8   19    0     28.53      0.00
   -5   19    0    -19.60      0.00
   -2   19    0     -3.88      0.00
  -10   20    0     17.62      0.00
   -7   20    0     -5.68      0.00
   -4   20    0    -12.79      0.00
   -1   20    0     18.83      0.00
   -9   21    0     56.00      0.00
   -6   21    0    -26.15      0.00
   -3   21    0      9.32      0.00
    0   21    0     27.03      0.00
  -11   22    0     22.62      0.00
   -8   22    0    -14.25      0.00
   -5   22    0     -1.69      0.00
   -2   22    0     29.29      0.00
  -10   23    0    -14.22      0.00
   -7   23    0      0.50      0.00
   -4   23    0     18.05      0.00
   -1   23    0     25.88      0.00
  -12   24    0     29.12      0.00
   -9   24    0     -0.23      0.00
   -6   24    0      3.27      0.00
   -3   24    0     12.26      0.00
    0   24    0     11.48      0.00
  -11   25    0     -4.01      0.00
   -8   25    0    -13.84      0.00
   -5   25    0     -2.13      0.00
   -2   25    0      5.36      0.00
  -13   26    0    -11.70      0.00
  -10   26    0     -7.00      0.00
   -7   26    0     -6.02      0.00
   -4   26    0    -15.03      0.00
   -1   26    0     -6.55      0.00
  -12   27    0    -27.37      0.00
   -9   27    0      6.41      0.00
   -6   27    0     10.41      0.00
   -3   27    0     -9.56      0.00
    0   27    0      0.05      0.00
  -14   28    0     12.84      0.00
  -11   28    0      8.35      0.00
   -8   28    0      8.60      0.00
   -5   28    0    -12.51      0.00
   -2   28    0     -7.84      0.00
  -13   29    0      5.74      0.00
  -10   29    0      4.28      0.00
   -7   29    0     -4.90      0.00
   -4   29    0    -19.89      0.00
   -1   29    0     -3.48      0.00
  -15   30    0    -15.81      0.00
  -12   30    0     -0.83      0.00
   -9   30    0     13.60      0.00
   -6   30    0    -21.19      0.00
   -3   30    0     -9.88      0.00
    0   30    0     22.94      0.00
  -14   31    0      1.18      0.00
  -11   31    0     16.35      0.00
   -8   31    0      7.30      0.00
   -5   31    0    -13.97      0.00
   -2   31    0      8.26      0.00
  -16   32    0     -4.44      0.00
  -13   32    0     -4.62      0.00
  -10   32    0      4.98      0.00
   -7   32    0     -2.46      0.00
   -4   32    0     -3.92      0.00
   -1   32    0     13.25      0.00
  -15   33    0     -5.50      0.00
  -12   33    0      2.35      0.00
   -9   33    0     -6.03      0.00
   -6   33    0     -8.23      0.00
   -3   33    0     13.98      0.00
    0   33    0      7.29      0.00
  -17   34    0    -11.33      0.00
  -14   34    0     -9.77      0.00
  -11   34    0     -0.10      0.00
   -8   34    0     -6.13      0.00
   -5   34    0      3.57      0.00
   -2   34    0     10.56      0.00
  -16   35    0      6.26      0.00
  -13   35    0      2.26      0.00
  -10   35    0     -4.03      0.00
   -7   35    0     -4.48      0.00
   -4   35    0     -0.08      0.00
   -1   35    0     -5.14      0.00
  -18   36    0    -21.18      0.00
  -15   36    0    -15.17      0.00
  -12   36    0     -6.85      0.00
   -9   36    0     -1.06      0.00
   -6   36    0     -2.45      0.00
   -3   36    0     -9.23      0.00
    0   36    0    -13.83      0.00
  -17   37    0     -1.44      0.00
  -14   37    0    -15.98      0.00
  -11   37    0     -6.50      0.00
   -8   37    0      5.68      0.00
   -5   37    0      0.35      0.00
   -2   37    0     -5.20      0.00
  -19   38    0     23.87      0.00
  -16   38    0     15.52      0.00
  -13   38    0     -0.80      0.00
  -10   38    0      4.47      0.00
   -7   38    0      0.00      0.00
   -4   38    0    -12.84      0.00
   -1   38    0     -4.98      0.00
  -18   39    0     -7.78      0.00
  -15   39    0     -9.97      0.00
  -12   39    0     -0.19      0.00
   -9   39    0      4.33      0.00
   -6   39    0     -6.45      0.00
   -3   39    0     -5.13      0.00
    0   39    0     -1.73      0.00
  -20   40    0      5.27      0.00
  -17   40    0      0.05      0.00
  -14   40    0     -3.26      0.00
  -11   40    0     10.11      0.00
   -8   40    0     -0.52      0.00
   -5   40    0     -2.04      0.00
   -2   40    0     19.45      0.00
  -19   41    0     23.32      0.00
  -16   41    0      1.03      0.00
  -13   41    0     -5.17      0.00
  -10   41    0      4.97      0.00
   -7   41    0     -5.43      0.00
   -4   41    0     -9.62      0.00
   -1   41    0     18.45      0.00
  -21   42    0      6.03      0.00
  -18   42    0     -2.29      0.00
  -15   42    0    -13.03      0.00
  -12   42    0      5.41      0.00
   -9   42    0      7.87      0.00
   -6   42    0     -0.12      0.00
   -3   42    0     -5.50      0.00
    0   42    0      3.59      0.00
  -20   43    0      3.45      0.00
  -17   43    0      1.42      0.00
  -14   43    0    -11.04      0.00
  -11   43    0      1.81      0.00
   -8   43    0      2.18      0.00
   -5   43    0      1.98      0.00
   -2   43    0     13.21      0.00
  -22   44    0      4.42      0.00
  -19   44    0      1.58      0.00
  -16   44    0     -5.40      0.00
  -13   44    0     -3.54      0.00
  -10   44    0     -0.77      0.00
   -7   44    0      1.69      0.00
   -4   44    0     -8.87      0.00
   -1   44    0      1.08      0.00
  -21   45    0     -2.14      0.00
  -18   45    0     -8.18      0.00
  -15   45    0    -12.06      0.00
  -12   45    0      0.70      0.00
   -9   45    0      4.55      0.00
   -6   45    0     -1.03      0.00
   -3   45    0     -1.38      0.00
    0   45    0     -0.27      0.00
  -23   46    0    -15.44      0.00
  -20   46    0     -0.03      0.00
  -17   46    0     -4.39      0.00
  -14   46    0     -6.04      0.00
  -11   46    0      2.99      0.00
   -8   46    0     -5.45      0.00
   -5   46    0    -16.35      0.00
   -2   46    0     -9.87      0.00
  -22   47    0    -17.51      0.00
  -19   47    0     -1.04      0.00
  -16   47    0     11.15      0.00
  -13   47    0     -5.24      0.00
  -10   47    0     -3.85      0.00
   -7   47    0     -5.58      0.00
   -4   47    0    -20.36      0.00
   -1   47    0    -15.27      0.00
  -24   48    0     -8.41      0.00
  -21   48    0     -1.45      0.00
  -18   48    0      6.86      0.00
  -15   48    0      0.01      0.00
  -12   48    0     -4.17      0.00
   -9   48    0      1.86      0.00
   -6   48    0     -3.06      0.00
   -3   48    0     -2.26      0.00
    0   48    0     -7.97      0.00
  -23   49    0     -8.59      0.00
  -20   49    0      8.46      0.00
  -17   49    0     10.73      0.00
  -14   49    0      6.74      0.00
  -11   49    0     -3.78      0.00
   -8   49    0      1.50      0.00
   -5   49    0      7.41      0.00
   -2   49    0     -0.24      0.00
  -25   50    0     -2.37      0.00
  -22   50    0     -3.60      0.00
  -19   50    0      6.02      0.00
  -16   50    0      3.40      0.00
  -13   50    0     -4.44      0.00
  -10   50    0      0.06      0.00
   -7   50    0    -20.09      0.00
   -4   50    0    -12.60      0.00
   -1   50    0     -2.60      0.00
  -24   51    0    -18.85      0.00
  -21   51    0     -1.63      0.00
  -18   51    0     10.61      0.00
  -15   51    0      7.81      0.00
  -12   51    0      8.34      0.00
   -9   51    0     -1.11      0.00
   -6   51    0     -7.06      0.00
   -3   51    0      0.79      0.00
  -26   52    0      0.98      0.00
  -23   52    0     -3.07      0.00
  -20   52    0     -3.48      0.00
  -17   52    0      9.11      0.00
  -14   52    0      5.80      0.00
  -11   52    0      7.72      0.00
   -8   52    0     17.05      0.00
  -25   53    0     -0.46      0.00
  -22   53    0      4.07      0.00
  -19   53    0     -1.25      0.00
  -16   53    0      7.49      0.00
  -13   53    0     16.93      0.00
  -10   53    0      0.10      0.00
  -27   54    0    -12.94      0.00
  -24   54    0    -15.00      0.00
  -21   54    0     -2.86      0.00
  -18   54    0      2.08      0.00
  -15   54    0     15.17      0.00
  -12   54    0     20.67      0.00
  -26   55    0      5.54      0.00
  -23   55    0     -7.65      0.00
  -20   55    0     -6.07      0.00
  -17   55    0      1.30      0.00
  -14   55    0     -7.04      0.00
  -28   56    0     -4.51      0.00
  -25   56    0      1.68      0.00
  -22   56    0      3.94      0.00
  -19   56    0      0.91      0.00
  -27   57    0      6.72      0.00
  -24   57    0     -6.08      0.00
   -5    6    1    -16.47      0.00
   -2    6    1     37.25      0.00
   -4    7    1    138.84      0.00
   -1    7    1     49.43      0.00
   -6    8    1     40.58      0.00
   -3    8    1    153.46      0.00
    0    8    1     27.53      0.00
   -8    9    1    -27.42      0.00
   -5    9    1    124.57      0.00
   -2    9    1    -28.38      0.00
  -10   10    1   -107.62      0.00
   -7   10    1     35.53      0.00
   -1   10    1    -82.77      0.00
   -9   11    1    -56.24      0.00
   -6   11    1    134.71      0.00
   -3   11    1     36.48      0.00
    0   11    1   -123.75      0.00
  -11   12    1    -72.83      0.00
   -8   12    1     20.89      0.00
   -5   12    1     -0.69      0.00
   -2   12    1    -85.26      0.00
  -13   13    1      9.70      0.00
  -10   13    1    -54.40      0.00
   -7   13    1    -45.99      0.00
   -4   13    1    -54.95      0.00
   -1   13    1      4.34      0.00
  -12   14    1    -26.57      0.00
   -9   14    1    -35.94      0.00
   -6   14    1    -14.03      0.00
   -3   14    1    -61.20      0.00
    0   14    1     -6.92      0.00
  -14   15    1      4.77      0.00
  -11   15    1     10.81      0.00
   -8   15    1     46.19      0.00
   -5   15    1     -9.43      0.00
   -2   15    1     23.26      0.00
  -16   16    1     16.67      0.00
  -13   16    1     46.37      0.00
  -10   16    1     21.00      0.00
   -7   16    1    -19.51      0.00
   -4   16    1      4.02      0.00
   -1   16    1     25.58      0.00
  -15   17    1     24.31      0.00
  -12   17    1     11.75      0.00
   -9   17    1    -27.76      0.00
   -6   17    1    -21.41      0.00
   -3   17    1     32.27      0.00
    0   17    1     45.15      0.00
  -17   18    1     -7.26      0.00
  -14   18    1     16.22      0.00
  -11   18    1     22.55      0.00
   -8   18    1      2.62      0.00
   -5   18    1     -3.58      0.00
   -2   18    1      3.42      0.00
  -19   19    1    -47.13      0.00
  -16   19    1     -8.88      0.00
  -13   19    1      6.84      0.00
  -10   19    1     -8.50      0.00
   -7   19    1    -16.86      0.00
   -4   19    1      3.47      0.00
   -1   19    1    -30.57      0.00
  -18   20    1    -18.93      0.00
  -15   20    1     31.96      0.00
  -12   20    1     10.56      0.00
   -9   20    1     -4.52      0.00
   -6   20    1     11.04      0.00
   -3   20    1      6.15      0.00
    0   20    1    -48.71      0.00
  -20   21    1    -23.44      0.00
  -17   21    1     20.24      0.00
  -14   21    1     -2.08      0.00
  -11   21    1    -33.92      0.00
   -8   21    1    -39.53      0.00
   -5   21    1      1.93      0.00
   -2   21    1    -19.04      0.00
  -22   22    1    -13.00      0.00
  -19   22    1     -5.89      0.00
  -16   22    1      2.88      0.00
  -13   22    1    -25.53      0.00
  -10   22    1    -32.44      0.00
   -7   22    1     -6.02      0.00
   -4   22    1     -7.20      0.00
   -1   22    1    -28.77      0.00
  -21   23    1    -18.47      0.00
  -18   23    1     12.96      0.00
  -15   23    1     14.63      0.00
  -12   23    1     -7.40      0.00
   -9   23    1    -12.96      0.00
   -6   23    1     -7.99      0.00
   -3   23    1    -27.52      0.00
    0   23    1    -20.93      0.00
  -23   24    1    -11.23      0.00
  -20   24    1      8.60      0.00
  -17   24    1     18.30      0.00
  -14   24    1     -2.57      0.00
  -11   24    1    -11.99      0.00
   -8   24    1     -2.45      0.00
   -5   24    1      3.94      0.00
   -2   24    1     -9.64      0.00
  -25   25    1      3.29      0.00
  -22   25    1      6.07      0.00
  -19   25    1     15.51      0.00
  -16   25    1     -3.81      0.00
  -13   25    1    -16.29      0.00
  -10   25    1     -8.51      0.00
   -7   25    1      9.29      0.00
   -4   25    1      2.52      0.00
   -1   25    1      2.63      0.00
  -24   26    1      9.71      0.00
  -21   26    1      8.14      0.00
  -18   26    1      5.90      0.00
  -15   26    1     -2.61      0.00
  -12   26    1     -5.43      0.00
   -9   26    1     -7.58      0.00
   -6   26    1     10.89      0.00
   -3   26    1     18.18      0.00
    0   26    1     17.40      0.00
  -26   27    1     13.62      0.00
  -23   27    1      6.30      0.00
  -20   27    1      0.94      0.00
  -17   27    1     -4.58      0.00
  -14   27    1     11.68      0.00
  -11   27    1     11.56      0.00
   -8   27    1      7.73      0.00
   -5   27    1      5.90      0.00
   -2   27    1     -1.23      0.00
  -28   28    1     -8.62      0.00
  -25   28    1     -1.56      0.00
  -22   28    1      0.04      0.00
  -19   28    1     -6.65      0.00
  -16   28    1     -2.74      0.00
  -13   28    1     11.64      0.00
  -10   28    1      4.73      0.00
   -7   28    1      2.88      0.00
   -4   28    1      6.36      0.00
   -1   28    1     -3.53      0.00
  -27   29    1      7.77      0.00
  -24   29    1      7.66      0.00
  -21   29    1    -10.76      0.00
  -18   29    1    -12.29      0.00
  -15   29    1     13.39      0.00
  -12   29    1     10.91      0.00
   -9   29    1      5.20      0.00
   -6   29    1      6.47      0.00
   -3   29    1     -5.77      0.00
    0   29    1     -3.94      0.00
  -29   30    1      4.03      0.00
  -26   30    1     13.54      0.00
  -23   30    1     -0.74      0.00
  -20   30    1    -15.13      0.00
  -17   30    1     -6.05      0.00
  -14   30    1     -0.39      0.00
  -11   30    1    -18.59      0.00
   -8   30    1     -2.12      0.00
   -5   30    1      7.51      0.00
   -2   30    1    -11.41      0.00
  -31   31    1     -7.55      0.00
  -28   31    1      5.09      0.00
  -25   31    1      6.26      0.00
  -22   31    1     -9.51      0.00
  -19   31    1    -18.61      0.00
  -16   31    1      8.40      0.00
  -13   31    1      2.74      0.00
  -10   31    1    -11.10      0.00
   -7   31    1     -0.40      0.00
   -4   31    1      4.26      0.00
   -1   31    1     -7.04      0.00
  -30   32    1    -12.86      0.00
  -27   32    1     -1.70      0.00
  -24   32    1     -6.01      0.00
  -21   32    1    -11.96      0.00
  -18   32    1      6.20      0.00
  -15   32    1     12.50      0.00
  -12   32    1     -5.05      0.00
   -9   32    1     -2.84      0.00
   -6   32    1     -3.33      0.00
   -3   32    1     -3.34      0.00
    0   32    1      1.80      0.00
  -32   33    1      1.46      0.00
  -29   33    1      7.04      0.00
  -26   33    1     -8.30      0.00
  -23   33    1     -8.58      0.00
  -20   33    1      5.12      0.00
  -17   33    1     11.15      0.00
  -14   33    1     -6.18      0.00
  -11   33    1    -10.82      0.00
   -8   33    1      7.56      0.00
   -5   33    1     -2.25      0.00
   -2   33    1    -12.09      0.00
  -34   34    1      0.64      0.00
  -31   34    1      4.60      0.00
  -28   34    1     10.47      0.00
  -25   34    1      8.46      0.00
  -22   34    1      1.86      0.00
  -19   34    1     -1.05      0.00
  -16   34    1      1.14      0.00
  -13   34    1     -7.57      0.00
  -10   34    1      1.18      0.00
   -7   34    1      5.31      0.00
   -4   34    1     -3.01      0.00
   -1   34    1     -6.64      0.00
  -33   35    1    -12.77      0.00
  -30   35    1    -11.23      0.00
  -27   35    1      7.81      0.00
  -24   35    1      4.49      0.00
  -21   35    1      6.42      0.00
  -18   35    1      5.68      0.00
  -15   35    1     -6.75      0.00
  -12   35    1    -17.94      0.00
   -9   35    1      1.02      0.00
   -6   35    1     10.66      0.00
   -3   35    1     -0.62      0.00
    0   35    1     -5.29      0.00
  -35   36    1      8.70      0.00
  -32   36    1     12.29      0.00
  -29   36    1      3.06      0.00
  -26   36    1     -3.00      0.00
  -23   36    1     12.56      0.00
  -20   36    1     16.47      0.00
  -17   36    1      9.25      0.00
  -14   36    1      1.23      0.00
  -11   36    1     -0.59      0.00
   -8   36    1      1.75      0.00
   -5   36    1      2.60      0.00
   -2   36    1      4.90      0.00
  -37   37    1     13.55      0.00
  -34   37    1     13.68      0.00
  -31   37    1      4.66      0.00
  -28   37    1      1.31      0.00
  -25   37    1     13.99      0.00
  -22   37    1     10.30      0.00
  -19   37    1     -1.47      0.00
  -16   37    1     -4.34      0.00
  -13   37    1      4.43      0.00
  -10   37    1      9.15      0.00
   -7   37    1     -5.57      0.00
   -4   37    1     -1.25      0.00
   -1   37    1     -1.22      0.00
  -36   38    1      4.25      0.00
  -33   38    1    -17.77      0.00
  -30   38    1     -7.93      0.00
  -27   38    1      2.30      0.00
  -24   38    1     -0.37      0.00
  -21   38    1     -0.33      0.00
  -18   38    1      3.07      0.00
  -15   38    1      1.67      0.00
  -12   38    1    -19.61      0.00
   -9   38    1     -7.63      0.00
   -6   38    1     -0.82      0.00
   -3   38    1      7.27      0.00
    0   38    1      4.94      0.00
  -38   39    1      8.13      0.00
  -35   39    1      4.44      0.00
  -32   39    1      0.67      0.00
  -29   39    1      6.38      0.00
  -26   39    1     11.46      0.00
  -23   39    1     12.01      0.00
  -20   39    1     -8.77      0.00
  -17   39    1    -13.01      0.00
  -14   39    1     -3.81      0.00
  -11   39    1      0.16      0.00
   -8   39    1     -5.23      0.00
   -5   39    1     10.39      0.00
   -2   39    1     -0.84      0.00
  -40   40    1     -0.09      0.00
  -37   40    1     11.92      0.00
  -34   40    1     17.78      0.00
  -31   40    1     -0.16      0.00
  -28   40    1    -11.39      0.00
  -25   40    1     -1.61      0.00
  -22   40    1     -5.81      0.00
  -19   40    1     -9.91      0.00
  -16   40    1      1.60      0.00
  -13   40    1      9.32      0.00
  -10   40    1     -3.07      0.00
   -7   40    1    -13.60      0.00
   -4   40    1      0.82      0.00
   -1   40    1     -6.35      0.00
  -39   41    1      3.10      0.00
  -36   41    1     -1.68      0.00
  -33   41    1    -19.27      0.00
  -30   41    1    -15.01      0.00
  -27   41    1    -10.77      0.00
  -24   41    1      5.00      0.00
  -21   41    1     -1.83      0.00
  -18   41    1      9.50      0.00
  -15   41    1     -1.30      0.00
  -12   41    1    -16.00      0.00
   -9   41    1     -5.62      0.00
   -6   41    1      9.17      0.00
   -3   41    1      5.56      0.00
    0   41    1     -0.80      0.00
  -41   42    1     -6.53      0.00
  -38   42    1      1.43      0.00
  -35   42    1      5.60      0.00
  -32   42    1      3.49      0.00
  -29   42    1     -1.56      0.00
  -26   42    1      3.88      0.00
  -23   42    1     -8.26      0.00
  -20   42    1    -13.47      0.00
  -17   42    1      2.42      0.00
  -14   42    1      7.63      0.00
  -11   42    1     -6.85      0.00
   -8   42    1     -7.60      0.00
   -5   42    1      5.33      0.00
   -2   42    1     -2.65      0.00
  -43   43    1     -2.28      0.00
  -40   43    1     -3.36      0.00
  -37   43    1     10.65      0.00
  -34   43    1      9.16      0.00
  -31   43    1    -15.19      0.00
  -28   43    1    -10.17      0.00
  -25   43    1      8.10      0.00
  -22   43    1     -3.98      0.00
  -19   43    1      4.02      0.00
  -16   43    1     -7.22      0.00
  -13   43    1    -14.87      0.00
  -10   43    1    -16.79      0.00
   -7   43    1     -6.73      0.00
   -4   43    1     -4.00      0.00
   -1   43    1      1.58      0.00
  -42   44    1     -3.09      0.00
  -39   44    1    -12.99      0.00
  -36   44    1    -15.25      0.00
  -33   44    1     -1.89      0.00
  -30   44    1      2.45      0.00
  -27   44    1      6.44      0.00
  -24   44    1      2.51      0.00
  -21   44    1    -10.82      0.00
  -18   44    1     -5.37      0.00
  -15   44    1    -14.48      0.00
  -12   44    1     -3.08      0.00
   -9   44    1      3.63      0.00
   -6   44    1      2.03      0.00
   -3   44    1     -2.84      0.00
    0   44    1     12.48      0.00
  -44   45    1     -2.50      0.00
  -41   45    1     -5.47      0.00
  -38   45    1     12.60      0.00
  -35   45    1     11.90      0.00
  -32   45    1      1.12      0.00
  -29   45    1     -3.73      0.00
  -26   45    1     -9.23      0.00
  -23   45    1    -10.12      0.00
  -20   45    1      9.08      0.00
  -17   45    1      2.82      0.00
  -14   45    1      4.45      0.00
  -11   45    1      4.75      0.00
   -8   45    1     14.93      0.00
   -5   45    1     10.65      0.00
   -2   45    1      5.12      0.00
  -46   46    1     -4.81      0.00
  -43   46    1      2.53      0.00
  -40   46    1      1.19      0.00
  -37   46    1      4.40      0.00
  -34   46    1      2.08      0.00
  -31   46    1      2.01      0.00
  -28   46    1     13.76      0.00
  -25   46    1     -0.80      0.00
  -22   46    1     12.17      0.00
  -19   46    1      6.06      0.00
  -16   46    1    -29.78      0.00
  -13   46    1    -14.89      0.00
  -10   46    1     -3.72      0.00
   -7   46    1      4.30      0.00
   -4   46    1     -1.37      0.00
   -1   46    1      1.92      0.00
  -45   47    1     18.27      0.00
  -42   47    1      6.40      0.00
  -39   47    1    -15.24      0.00
  -36   47    1     -9.74      0.00
  -33   47    1     14.35      0.00
  -30   47    1      5.31      0.00
  -27   47    1      0.39      0.00
  -24   47    1     -2.77      0.00
  -21   47    1     -4.37      0.00
  -18   47    1      3.55      0.00
  -15   47    1      4.25      0.00
  -12   47    1     -9.94      0.00
   -9   47    1     -6.64      0.00
   -6   47    1     -1.64      0.00
   -3   47    1      4.80      0.00
    0   47    1     12.66      0.00
  -47   48    1      7.13      0.00
  -44   48    1      3.52      0.00
  -41   48    1     -0.95      0.00
  -38   48    1     -3.93      0.00
  -35   48    1     -7.22      0.00
  -32   48    1     -9.47      0.00
  -29   48    1    -10.04      0.00
  -26   48    1    -14.08      0.00
  -23   48    1      5.73      0.00
  -20   48    1     -1.26      0.00
  -17   48    1     -4.90      0.00
  -14   48    1      9.44      0.00
  -11   48    1      2.32      0.00
   -8   48    1     17.20      0.00
   -5   48    1     18.04      0.00
   -2   48    1      6.13      0.00
  -49   49    1    -10.85      0.00
  -46   49    1     -0.70      0.00
  -43   49    1     -3.75      0.00
  -40   49    1     -7.46      0.00
  -37   49    1     -2.88      0.00
  -34   49    1      6.19      0.00
  -31   49    1      3.08      0.00
  -28   49    1     -5.47      0.00
  -25   49    1      6.24      0.00
  -22   49    1     18.31      0.00
  -19   49    1    -24.60      0.00
  -16   49    1    -26.16      0.00
  -13   49    1     -8.88      0.00
  -10   49    1     -3.70      0.00
   -7   49    1      5.87      0.00
   -4   49    1      3.88      0.00
   -1   49    1      0.44      0.00
  -48   50    1      6.16      0.00
  -45   50    1     17.98      0.00
  -42   50    1      0.06      0.00
  -39   50    1    -14.12      0.00
  -36   50    1     -9.17      0.00
  -33   50    1     -9.86      0.00
  -30   50    1    -10.09      0.00
  -27   50    1      7.12      0.00
  -24   50    1      9.80      0.00
  -21   50    1      8.87      0.00
  -18   50    1     25.99      0.00
  -15   50    1      7.82      0.00
  -12   50    1    -15.44      0.00
   -9   50    1      1.33      0.00
   -6   50    1      0.32      0.00
   -3   50    1      6.31      0.00
  -47   51    1     18.98      0.00
  -44   51    1      6.16      0.00
  -41   51    1     -0.18      0.00
  -38   51    1      1.17      0.00
  -35   51    1     -5.42      0.00
  -32   51    1    -17.19      0.00
  -29   51    1    -10.27      0.00
  -26   51    1     -2.39      0.00
  -23   51    1      2.46      0.00
  -20   51    1     -2.00      0.00
  -17   51    1      4.92      0.00
  -14   51    1      7.99      0.00
  -11   51    1      6.07      0.00
   -8   51    1     24.64      0.00
   -5   51    1     20.35      0.00
  -46   52    1     -4.03      0.00
  -43   52    1     -4.76      0.00
  -40   52    1     -6.77      0.00
  -37   52    1     -5.66      0.00
  -34   52    1     -4.75      0.00
  -31   52    1     -3.45      0.00
  -28   52    1     -3.37      0.00
  -25   52    1      6.78      0.00
  -22   52    1    -12.96      0.00
  -19   52    1    -34.55      0.00
  -16   52    1     -9.37      0.00
  -13   52    1     -7.21      0.00
  -10   52    1      1.44      0.00
   -7   52    1      4.04      0.00
  -45   53    1      3.47      0.00
  -42   53    1     -3.83      0.00
  -39   53    1    -14.22      0.00
  -36   53    1    -14.56      0.00
  -33   53    1    -11.85      0.00
  -30   53    1     -5.20      0.00
  -27   53    1      3.53      0.00
  -24   53    1      3.11      0.00
  -21   53    1     12.82      0.00
  -18   53    1     19.28      0.00
  -15   53    1      8.19      0.00
  -12   53    1      3.82      0.00
   -9   53    1      4.02      0.00
  -41   54    1     21.45      0.00
  -38   54    1     14.17      0.00
  -35   54    1    -12.09      0.00
  -32   54    1     -8.69      0.00
  -29   54    1     -0.03      0.00
  -26   54    1     -2.59      0.00
  -23   54    1     10.35      0.00
  -20   54    1      3.94      0.00
  -17   54    1     10.72      0.00
  -14   54    1     15.11      0.00
  -11   54    1      4.69      0.00
  -40   55    1    -19.93      0.00
  -37   55    1    -11.33      0.00
  -34   55    1      0.89      0.00
  -31   55    1     -1.23      0.00
  -28   55    1     -5.61      0.00
  -25   55    1      5.85      0.00
  -22   55    1     -9.31      0.00
  -19   55    1    -13.93      0.00
  -16   55    1     -4.17      0.00
  -36   56    1     -4.21      0.00
  -33   56    1      1.00      0.00
  -30   56    1     -2.05      0.00
  -27   56    1      4.40      0.00
  -24   56    1      6.06      0.00
  -21   56    1      6.14      0.00
  -32   57    1     -1.27      0.00
  -29   57    1      0.60      0.00
  -26   57    1      7.95      0.00
    0    1    2     57.26      0.00
   -2    2    2     30.41      0.00
   -1    3    2    -91.18      0.00
   -3    4    2    -83.95      0.00
   -5    5    2     10.78      0.00
   -2    5    2    -28.76      0.00
   -4    6    2    -90.18      0.00
   -1    6    2    -80.20      0.00
   -6    7    2    -16.46      0.00
   -3    7    2    -16.77      0.00
    0    7    2    -37.18      0.00
   -8    8    2     -1.15      0.00
   -5    8    2     42.06      0.00
   -2    8    2     14.38      0.00
   -7    9    2     46.75      0.00
   -4    9    2     25.08      0.00
   -1    9    2     12.21      0.00
   -9   10    2     37.09      0.00
   -6   10    2     -7.32      0.00
   -3   10    2    -26.65      0.00
    0   10    2      4.22      0.00
  -11   11    2     53.72      0.00
   -8   11    2     -9.93      0.00
   -5   11    2    -20.66      0.00
   -2   11    2     -2.65      0.00
  -10   12    2     16.08      0.00
   -7   12    2    -50.05      0.00
   -4   12    2    -40.02      0.00
   -1   12    2     47.85      0.00
  -12   13    2     39.84      0.00
   -9   13    2    -15.81      0.00
   -6   13    2    -33.08      0.00
   -3   13    2     16.33      0.00
    0   13    2     52.84      0.00
  -14   14    2     86.59      0.00
  -11   14    2     36.43      0.00
   -8   14    2    -33.78      0.00
   -5   14    2    -43.67      0.00
   -2   14    2     19.78      0.00
  -13   15    2     12.75      0.00
  -10   15    2    -29.95      0.00
   -7   15    2    -55.60      0.00
   -4   15    2    -12.29      0.00
   -1   15    2     19.52      0.00
  -15   16    2     15.08      0.00
  -12   16    2     -2.81      0.00
   -9   16    2     -2.93      0.00
   -6   16    2      6.11      0.00
   -3   16    2      9.65      0.00
    0   16    2     -3.72      0.00
  -17   17    2      7.99      0.00
  -14   17    2     10.97      0.00
  -11   17    2      2.69      0.00
   -8   17    2     24.28      0.00
   -5   17    2      3.90      0.00
   -2   17    2     -9.32      0.00
  -16   18    2     -0.73      0.00
  -13   18    2     -2.09      0.00
  -10   18    2     47.31      0.00
   -7   18    2     38.05      0.00
   -4   18    2     -5.79      0.00
   -1   18    2    -38.35      0.00
  -18   19    2      6.94      0.00
  -15   19    2    -17.35      0.00
  -12   19    2     -4.62      0.00
   -9   19    2     29.48      0.00
   -6   19    2      4.31      0.00
   -3   19    2    -10.63      0.00
    0   19    2     -0.91      0.00
  -20   20    2      5.60      0.00
  -17   20    2    -17.31      0.00
  -14   20    2    -26.54      0.00
  -11   20    2     25.14      0.00
   -8   20    2     26.66      0.00
   -5   20    2     -0.20      0.00
   -2   20    2    -11.10      0.00
  -19   21    2      8.96      0.00
  -16   21    2    -21.31      0.00
  -13   21    2      4.86      0.00
  -10   21    2     46.98      0.00
   -7   21    2     15.22      0.00
   -4   21    2    -12.47      0.00
   -1   21    2     -3.76      0.00
  -21   22    2      4.97      0.00
  -18   22    2    -11.31      0.00
  -15   22    2    -16.15      0.00
  -12   22    2     23.36      0.00
   -9   22    2     21.86      0.00
   -6   22    2    -11.23      0.00
   -3   22    2     -9.97      0.00
    0   22    2     12.29      0.00
  -23   23    2     15.76      0.00
  -20   23    2      1.29      0.00
  -17   23    2    -19.14      0.00
  -14   23    2      0.27      0.00
  -11   23    2     10.08      0.00
   -8   23    2    -15.05      0.00
   -5   23    2      0.83      0.00
   -2   23    2      9.05      0.00
  -22   24    2      2.72      0.00
  -19   24    2     -9.48      0.00
  -16   24    2    -16.51      0.00
  -13   24    2      1.86      0.00
  -10   24    2     -2.78      0.00
   -7   24    2     -4.56      0.00
   -4   24    2     13.83      0.00
   -1   24    2     14.98      0.00
  -24   25    2     -4.38      0.00
  -21   25    2     -3.44      0.00
  -18   25    2     -8.98      0.00
  -15   25    2     -2.86      0.00
  -12   25    2      8.13      0.00
   -9   25    2      5.31      0.00
   -6   25    2     -5.09      0.00
   -3   25    2      7.38      0.00
    0   25    2      5.98      0.00
  -26   26    2      3.64      0.00
  -23   26    2      0.38      0.00
  -20   26    2     -4.41      0.00
  -17   26    2      3.04      0.00
  -14   26    2      2.75      0.00
  -11   26    2    -11.15      0.00
   -8   26    2     -2.68      0.00
   -5   26    2      2.44      0.00
   -2   26    2     -0.46      0.00
  -25   27    2      0.08      0.00
  -22   27    2      1.64      0.00
  -19   27    2      9.17      0.00
  -16   27    2     12.30      0.00
  -13   27    2      1.86      0.00
  -10   27    2     -2.02      0.00
   -7   27    2      2.53      0.00
   -4   27    2      1.16      0.00
   -1   27    2     -8.71      0.00
  -27   28    2      0.11      0.00
  -24   28    2      3.41      0.00
  -21   28    2     12.89      0.00
  -18   28    2      2.35      0.00
  -15   28    2     -8.70      0.00
  -12   28    2     -6.09      0.00
   -9   28    2      6.92      0.00
   -6   28    2     10.13      0.00
   -3   28    2      0.50      0.00
    0   28    2    -10.96      0.00
  -29   29    2     14.39      0.00
  -26   29    2      4.45      0.00
  -23   29    2      1.46      0.00
  -20   29    2      8.89      0.00
  -17   29    2     -1.08      0.00
  -14   29    2    -12.12      0.00
  -11   29    2     -1.36      0.00
   -8   29    2      1.61      0.00
   -5   29    2     -2.13      0.00
   -2   29    2     10.11      0.00
  -28   30    2      3.59      0.00
  -25   30    2      0.10      0.00
  -22   30    2      7.44      0.00
  -19   30    2     12.53      0.00
  -16   30    2     -1.57      0.00
  -13   30    2     -3.11      0.00
  -10   30    2      2.66      0.00
   -7   30    2      1.68      0.00
   -4   30    2    -18.83      0.00
   -1   30    2     -3.12      0.00
  -30   31    2      7.61      0.00
  -27   31    2     -2.47      0.00
  -24   31    2      5.53      0.00
  -21   31    2     11.08      0.00
  -18   31    2      7.20      0.00
  -15   31    2     -2.13      0.00
  -12   31    2     -5.03      0.00
   -9   31    2     -2.39      0.00
   -6   31    2     -4.55      0.00
   -3   31    2     -0.54      0.00
    0   31    2     13.26      0.00
  -32   32    2     10.35      0.00
  -29   32    2      2.46      0.00
  -26   32    2     -6.11      0.00
  -23   32    2     10.69      0.00
  -20   32    2     17.35      0.00
  -17   32    2     -1.58      0.00
  -14   32    2     -2.26      0.00
  -11   32    2     10.16      0.00
   -8   32    2     -0.21      0.00
   -5   32    2     -3.15      0.00
   -2   32    2      8.38      0.00
  -31   33    2     -4.34      0.00
  -28   33    2    -11.05      0.00
  -25   33    2    -10.48      0.00
  -22   33    2     -5.61      0.00
  -19   33    2     -5.57      0.00
  -16   33    2     -3.21      0.00
  -13   33    2      3.50      0.00
  -10   33    2      9.31      0.00
   -7   33    2      1.18      0.00
   -4   33    2    -20.79      0.00
   -1   33    2      5.31      0.00
  -33   34    2     -1.62      0.00
  -30   34    2     -8.51      0.00
  -27   34    2     -5.72      0.00
  -24   34    2     -2.33      0.00
  -21   34    2    -10.76      0.00
  -18   34    2     -1.01      0.00
  -15   34    2      1.16      0.00
  -12   34    2      1.14      0.00
   -9   34    2     -7.14      0.00
   -6   34    2     -2.93      0.00
   -3   34    2      2.28      0.00
    0   34    2     -8.50      0.00
  -35   35    2      3.49      0.00
  -32   35    2     -1.07      0.00
  -29   35    2    -10.33      0.00
  -26   35    2     -3.63      0.00
  -23   35    2      4.96      0.00
  -20   35    2     -1.75      0.00
  -17   35    2     -4.16      0.00
  -14   35    2     10.80      0.00
  -11   35    2      5.17      0.00
   -8   35    2     -8.08      0.00
   -5   35    2    -19.27      0.00
   -2   35    2      8.94      0.00
  -34   36    2     -6.44      0.00
  -31   36    2    -19.60      0.00
  -28   36    2     -7.24      0.00
  -25   36    2     -2.90      0.00
  -22   36    2     -2.30      0.00
  -19   36    2      0.91      0.00
  -16   36    2      2.07      0.00
  -13   36    2     -3.82      0.00
  -10   36    2     -2.00      0.00
   -7   36    2     -4.97      0.00
   -4   36    2     -3.12      0.00
   -1   36    2     18.51      0.00
  -36   37    2     -2.42      0.00
  -33   37    2    -19.34      0.00
  -30   37    2     -8.66      0.00
  -27   37    2     11.91      0.00
  -24   37    2     -9.44      0.00
  -21   37    2    -13.19      0.00
  -18   37    2      2.68      0.00
  -15   37    2      2.75      0.00
  -12   37    2     -4.65      0.00
   -9   37    2     -1.69      0.00
   -6   37    2      0.02      0.00
   -3   37    2     -7.05      0.00
    0   37    2     -8.36      0.00
  -38   38    2      2.57      0.00
  -35   38    2      1.30      0.00
  -32   38    2      2.96      0.00
  -29   38    2      8.16      0.00
  -26   38    2     -4.01      0.00
  -23   38    2     -8.47      0.00
  -20   38    2     -3.12      0.00
  -17   38    2      4.76      0.00
  -14   38    2     -2.36      0.00
  -11   38    2     -5.10      0.00
   -8   38    2     -2.00      0.00
   -5   38    2     -1.45      0.00
   -2   38    2     19.52      0.00
  -37   39    2     10.54      0.00
  -34   39    2      1.21      0.00
  -31   39    2      2.66      0.00
  -28   39    2      3.29      0.00
  -25   39    2      0.47      0.00
  -22   39    2      4.31      0.00
  -19   39    2     -7.39      0.00
  -16   39    2    -10.55      0.00
  -13   39    2     -5.34      0.00
  -10   39    2      2.69      0.00
   -7   39    2      6.34      0.00
   -4   39    2      6.37      0.00
   -1   39    2      2.55      0.00
  -39   40    2      4.25      0.00
  -36   40    2     -1.40      0.00
  -33   40    2    -10.24      0.00
  -30   40    2      0.90      0.00
  -27   40    2      0.64      0.00
  -24   40    2     -0.26      0.00
  -21   40    2      6.93      0.00
  -18   40    2      2.30      0.00
  -15   40    2      0.95      0.00
  -12   40    2      0.52      0.00
   -9   40    2      1.26      0.00
   -6   40    2      2.46      0.00
   -3   40    2      5.33      0.00
    0   40    2      6.94      0.00
  -41   41    2      0.48      0.00
  -38   41    2      1.48      0.00
  -35   41    2      2.94      0.00
  -32   41    2      9.42      0.00
  -29   41    2     -2.69      0.00
  -26   41    2     -2.17      0.00
  -23   41    2     15.42      0.00
  -20   41    2      0.66      0.00
  -17   41    2     -1.66      0.00
  -14   41    2    -12.54      0.00
  -11   41    2     -5.29      0.00
   -8   41    2    -11.96      0.00
   -5   41    2     -1.27      0.00
   -2   41    2      3.64      0.00
  -40   42    2     -3.05      0.00
  -37   42    2      3.03      0.00
  -34   42    2      5.41      0.00
  -31   42    2      9.98      0.00
  -28   42    2     -5.65      0.00
  -25   42    2      4.51      0.00
  -22   42    2     -2.97      0.00
  -19   42    2    -16.24      0.00
  -16   42    2     -2.72      0.00
  -13   42    2      2.84      0.00
  -10   42    2      5.85      0.00
   -7   42    2      8.28      0.00
   -4   42    2     -0.52      0.00
   -1   42    2      1.07      0.00
  -42   43    2     -4.68      0.00
  -39   43    2     -2.52      0.00
  -36   43    2     -3.52      0.00
  -33   43    2     -8.21      0.00
  -30   43    2    -13.34      0.00
  -27   43    2     -2.03      0.00
  -24   43    2     11.09      0.00
  -21   43    2     -0.63      0.00
  -18   43    2      2.05      0.00
  -15   43    2      3.68      0.00
  -12   43    2      7.05      0.00
   -9   43    2      2.90      0.00
   -6   43    2     -1.16      0.00
   -3   43    2      0.46      0.00
    0   43    2      9.47      0.00
  -44   44    2      2.01      0.00
  -41   44    2     -1.28      0.00
  -38   44    2      1.32      0.00
  -35   44    2     -0.25      0.00
  -32   44    2     -2.30      0.00
  -29   44    2    -13.20      0.00
  -26   44    2     12.90      0.00
  -23   44    2      1.51      0.00
  -20   44    2    -10.23      0.00
  -17   44    2    -10.74      0.00
  -14   44    2    -22.21      0.00
  -11   44    2     -6.43      0.00
   -8   44    2     -1.88      0.00
   -5   44    2      9.34      0.00
   -2   44    2      2.60      0.00
  -43   45    2      4.36      0.00
  -40   45    2      4.81      0.00
  -37   45    2    -10.13      0.00
  -34   45    2     -0.93      0.00
  -31   45    2     10.61      0.00
  -28   45    2      1.69      0.00
  -25   45    2     -7.53      0.00
  -22   45    2    -12.44      0.00
  -19   45    2     -4.70      0.00
  -16   45    2      3.48      0.00
  -13   45    2      5.99      0.00
  -10   45    2      7.02      0.00
   -7   45    2      7.06      0.00
   -4   45    2      3.20      0.00
   -1   45    2      6.76      0.00
  -45   46    2      7.86      0.00
  -42   46    2     -1.63      0.00
  -39   46    2     -5.68      0.00
  -36   46    2     -8.44      0.00
  -33   46    2     -4.98      0.00
  -30   46    2     -8.89      0.00
  -27   46    2      5.17      0.00
  -24   46    2      1.02      0.00
  -21   46    2      3.47      0.00
  -18   46    2      3.04      0.00
  -15   46    2      1.85      0.00
  -12   46    2      8.64      0.00
   -9   46    2     -8.14      0.00
   -6   46    2     -8.85      0.00
   -3   46    2      2.93      0.00
    0   46    2     11.78      0.00
  -47   47    2      6.98      0.00
  -44   47    2      7.10      0.00
  -41   47    2      7.79      0.00
  -38   47    2     -1.69      0.00
  -35   47    2    -14.95      0.00
  -32   47    2    -12.65      0.00
  -29   47    2      1.72      0.00
  -26   47    2     16.57      0.00
  -23   47    2     -3.12      0.00
  -20   47    2    -14.34      0.00
  -17   47    2    -23.32      0.00
  -14   47    2      5.86      0.00
  -11   47    2     21.20      0.00
   -8   47    2     18.82      0.00
   -5   47    2      2.46      0.00
   -2   47    2     -2.54      0.00
  -46   48    2      6.30      0.00
  -43   48    2     12.17      0.00
  -40   48    2      6.65      0.00
  -37   48    2    -20.50      0.00
  -34   48    2    -11.57      0.00
  -31   48    2     -9.72      0.00
  -28   48    2    -12.04      0.00
  -25   48    2     -5.12      0.00
  -22   48    2      2.84      0.00
  -19   48    2     -5.59      0.00
  -16   48    2     -0.62      0.00
  -13   48    2     -5.60      0.00
  -10   48    2     -5.43      0.00
   -7   48    2      5.41      0.00
   -4   48    2     -4.87      0.00
   -1   48    2      3.81      0.00
  -48   49    2      5.85      0.00
  -45   49    2      7.63      0.00
  -42   49    2      3.27      0.00
  -39   49    2      0.29      0.00
  -36   49    2     -6.52      0.00
  -33   49    2    -10.11      0.00
  -30   49    2      1.53      0.00
  -27   49    2      9.40      0.00
  -24   49    2      5.52      0.00
  -21   49    2     12.83      0.00
  -18   49    2      3.58      0.00
  -15   49    2      4.46      0.00
  -12   49    2     -8.24      0.00
   -9   49    2     -6.03      0.00
   -6   49    2      1.42      0.00
   -3   49    2     -1.48      0.00
    0   49    2     -0.81      0.00
  -47   50    2      6.02      0.00
  -44   50    2      2.36      0.00
  -41   50    2      2.42      0.00
  -38   50    2    -13.70      0.00
  -35   50    2     -4.75      0.00
  -32   50    2      7.60      0.00
  -29   50    2     19.96      0.00
  -26   50    2      9.20      0.00
  -23   50    2    -13.97      0.00
  -20   50    2    -10.81      0.00
  -17   50    2      7.28      0.00
  -14   50    2     19.31      0.00
  -11   50    2      5.39      0.00
   -8   50    2      8.66      0.00
   -5   50    2     -5.73      0.00
   -2   50    2      4.53      0.00
  -46   51    2     -5.50      0.00
  -43   51    2     -8.27      0.00
  -40   51    2    -11.44      0.00
  -37   51    2    -13.79      0.00
  -34   51    2    -18.52      0.00
  -31   51    2     -7.31      0.00
  -28   51    2      6.90      0.00
  -25   51    2     13.36      0.00
  -22   51    2      4.02      0.00
  -19   51    2     -7.09      0.00
  -16   51    2     -6.48      0.00
  -13   51    2    -23.06      0.00
  -10   51    2     -3.19      0.00
   -7   51    2      3.35      0.00
   -4   51    2    -12.23      0.00
  -45   52    2      2.84      0.00
  -42   52    2      5.23      0.00
  -39   52    2     -6.84      0.00
  -36   52    2    -14.28      0.00
  -33   52    2     -8.87      0.00
  -30   52    2     20.20      0.00
  -27   52    2      3.77      0.00
  -24   52    2      1.07      0.00
  -21   52    2      3.94      0.00
  -18   52    2      0.36      0.00
  -15   52    2      8.23      0.00
  -12   52    2     -0.78      0.00
   -9   52    2      5.92      0.00
  -44   53    2     -1.69      0.00
  -41   53    2     -2.76      0.00
  -38   53    2      5.08      0.00
  -35   53    2     24.12      0.00
  -32   53    2     15.54      0.00
  -29   53    2      0.50      0.00
  -26   53    2    -19.10      0.00
  -23   53    2     -5.89      0.00
  -20   53    2      3.87      0.00
  -17   53    2     -4.35      0.00
  -14   53    2     -6.51      0.00
  -11   53    2      4.13      0.00
  -40   54    2     -6.15      0.00
  -37   54    2      2.70      0.00
  -34   54    2      6.14      0.00
  -31   54    2     21.36      0.00
  -28   54    2     -0.64      0.00
  -25   54    2      8.27      0.00
  -22   54    2     18.85      0.00
  -19   54    2     12.54      0.00
  -16   54    2      4.12      0.00
  -13   54    2    -17.45      0.00
  -39   55    2     -8.30      0.00
  -36   55    2    -17.94      0.00
  -33   55    2     -2.85      0.00
  -30   55    2      6.78      0.00
  -27   55    2     -3.03      0.00
  -24   55    2     -0.36      0.00
  -21   55    2     -9.08      0.00
  -18   55    2      6.13      0.00
  -35   56    2      4.43      0.00
  -32   56    2     -1.13      0.00
  -29   56    2     -4.31      0.00
  -26   56    2     -9.20      0.00
  -23   56    2     -2.92      0.00
  -20   56    2    -23.98      0.00
    0    0    3     90.14      0.00
   -1    2    3    -64.09      0.00
   -3    3    3    -32.68      0.00
    0    3    3      8.80      0.00
   -2    4    3    -42.93      0.00
   -4    5    3    -27.05      0.00
   -1    5    3    -27.25      0.00
   -3    6    3    -12.84      0.00
    0    6    3     10.98      0.00
   -5    7    3     -9.94      0.00
   -2    7    3     28.89      0.00
   -7    8    3    -19.01      0.00
   -4    8    3     37.13      0.00
   -1    8    3     -3.14      0.00
   -9    9    3    -16.32      0.00
   -6    9    3     13.37      0.00
   -3    9    3     32.10      0.00
    0    9    3    -35.52      0.00
   -8   10    3    -60.11      0.00
   -5   10    3     12.28      0.00
   -2   10    3     10.27      0.00
  -10   11    3    -15.36      0.00
   -7   11    3     14.73      0.00
   -4   11    3     -9.72      0.00
   -1   11    3    -16.43      0.00
  -12   12    3     28.09      0.00
   -9   12    3      8.18      0.00
   -6   12    3     20.24      0.00
   -3   12    3     -6.57      0.00
    0   12    3     -7.06      0.00
  -11   13    3      8.14      0.00
   -8   13    3      1.96      0.00
   -5   13    3      1.91      0.00
   -2   13    3    -13.02      0.00
  -13   14    3      6.37      0.00
  -10   14    3     10.88      0.00
   -7   14    3     -0.91      0.00
   -4   14    3    -16.92      0.00
   -1   14    3     10.12      0.00
  -15   15    3     -5.55      0.00
  -12   15    3      9.48      0.00
   -9   15    3      9.19      0.00
   -6   15    3     20.33      0.00
   -3   15    3     13.80      0.00
    0   15    3     -3.55      0.00
  -14   16    3      3.13      0.00
  -11   16    3     33.18      0.00
   -8   16    3     40.08      0.00
   -5   16    3     -6.33      0.00
   -2   16    3    -16.07      0.00
  -16   17    3    -26.35      0.00
  -13   17    3     -2.82      0.00
  -10   17    3     30.33      0.00
   -7   17    3      4.28      0.00
   -4   17    3      5.77      0.00
   -1   17    3      1.06      0.00
  -18   18    3    -19.32      0.00
  -15   18    3    -15.92      0.00
  -12   18    3     -9.83      0.00
   -9   18    3      3.23      0.00
   -6   18    3      4.68      0.00
   -3   18    3     -9.70      0.00
    0   18    3    -10.84      0.00
  -17   19    3    -14.59      0.00
  -14   19    3    -17.62      0.00
  -11   19    3    -12.04      0.00
   -8   19    3      2.27      0.00
   -5   19    3      5.35      0.00
   -2   19    3      3.61      0.00
  -19   20    3     -7.82      0.00
  -16   20    3     -7.44      0.00
  -13   20    3      8.18      0.00
  -10   20    3      4.49      0.00
   -7   20    3    -11.68      0.00
   -4   20    3     12.90      0.00
   -1   20    3      9.37      0.00
  -21   21    3      6.08      0.00
  -18   21    3      7.00      0.00
  -15   21    3     -1.50      0.00
  -12   21    3    -13.00      0.00
   -9   21    3     -9.37      0.00
   -6   21    3     -1.71      0.00
   -3   21    3      9.94      0.00
    0   21    3     14.11      0.00
  -20   22    3      1.12      0.00
  -17   22    3     -1.92      0.00
  -14   22    3    -24.39      0.00
  -11   22    3    -28.51      0.00
   -8   22    3     -5.55      0.00
   -5   22    3     14.51      0.00
   -2   22    3     14.75      0.00
  -22   23    3      7.17      0.00
  -19   23    3      1.73      0.00
  -16   23    3    -17.53      0.00
  -13   23    3    -13.24      0.00
  -10   23    3    -12.82      0.00
   -7   23    3      7.56      0.00
   -4   23    3     10.61      0.00
   -1   23    3     -1.28      0.00
  -24   24    3     -6.16      0.00
  -21   24    3     10.24      0.00
  -18   24    3     17.26      0.00
  -15   24    3      8.63      0.00
  -12   24    3      5.90      0.00
   -9   24    3     10.45      0.00
   -6   24    3     10.57      0.00
   -3   24    3      2.41      0.00
    0   24    3     -9.44      0.00
  -23   25    3     -2.95      0.00
  -20   25    3      6.41      0.00
  -17   25    3     15.81      0.00
  -14   25    3     13.77      0.00
  -11   25    3      4.62      0.00
   -8   25    3      1.90      0.00
   -5   25    3     -0.40      0.00
   -2   25    3     -4.45      0.00
  -25   26    3     -2.77      0.00
  -22   26    3      6.87      0.00
  -19   26    3    -12.50      0.00
  -16   26    3    -13.48      0.00
  -13   26    3      3.57      0.00
  -10   26    3      7.41      0.00
   -7   26    3      1.87      0.00
   -4   26    3    -13.25      0.00
   -1   26    3    -10.00      0.00
  -27   27    3    -13.16      0.00
  -24   27    3     -0.57      0.00
  -21   27    3      5.51      0.00
  -18   27    3     -6.99      0.00
  -15   27    3     -7.60      0.00
  -12   27    3      7.52      0.00
   -9   27    3      5.95      0.00
   -6   27    3     -6.54      0.00
   -3   27    3    -11.75      0.00
    0   27    3     -6.11      0.00
  -26   28    3     -7.74      0.00
  -23   28    3      1.68      0.00
  -20   28    3      2.16      0.00
  -17   28    3      2.40      0.00
  -14   28    3      3.22      0.00
  -11   28    3      5.61      0.00
   -8   28    3      2.11      0.00
   -5   28    3      0.33      0.00
   -2   28    3     -3.07      0.00
  -28   29    3     -9.08      0.00
  -25   29    3     -6.36      0.00
  -22   29    3     -1.53      0.00
  -19   29    3      3.61      0.00
  -16   29    3      7.72      0.00
  -13   29    3     -4.24      0.00
  -10   29    3    -10.18      0.00
   -7   29    3    -10.26      0.00
   -4   29    3      3.48      0.00
   -1   29    3      8.64      0.00
  -30   30    3     -7.30      0.00
  -27   30    3     -4.94      0.00
  -24   30    3      5.15      0.00
  -21   30    3     -3.12      0.00
  -18   30    3     -6.28      0.00
  -15   30    3      3.25      0.00
  -12   30    3      3.23      0.00
   -9   30    3     -2.03      0.00
   -6   30    3     -7.75      0.00
   -3   30    3     -3.56      0.00
    0   30    3     13.18      0.00
  -29   31    3      3.10      0.00
  -26   31    3      4.26      0.00
  -23   31    3     -8.22      0.00
  -20   31    3    -11.98      0.00
  -17   31    3     -1.26      0.00
  -14   31    3     -2.57      0.00
  -11   31    3     -4.70      0.00
   -8   31    3     -0.04      0.00
   -5   31    3      8.83      0.00
   -2   31    3     12.96      0.00
  -31   32    3      1.76      0.00
  -28   32    3      2.71      0.00
  -25   32    3     -6.38      0.00
  -22   32    3     -5.32      0.00
  -19   32    3      8.52      0.00
  -16   32    3     -1.50      0.00
  -13   32    3    -10.60      0.00
  -10   32    3     -0.13      0.00
   -7   32    3      3.92      0.00
   -4   32    3      4.99      0.00
   -1   32    3      6.46      0.00
  -33   33    3     15.36      0.00
  -30   33    3     -0.03      0.00
  -27   33    3     -0.26      0.00
  -24   33    3     -2.87      0.00
  -21   33    3     -1.64      0.00
  -18   33    3      8.20      0.00
  -15   33    3     -0.12      0.00
  -12   33    3      0.50      0.00
   -9   33    3      1.58      0.00
   -6   33    3     -8.63      0.00
   -3   33    3      1.46      0.00
    0   33    3      1.09      0.00
  -32   34    3      4.39      0.00
  -29   34    3     15.41      0.00
  -26   34    3      0.86      0.00
  -23   34    3     -9.15      0.00
  -20   34    3      4.99      0.00
  -17   34    3      7.90      0.00
  -14   34    3     -6.44      0.00
  -11   34    3     -9.93      0.00
   -8   34    3     -1.94      0.00
   -5   34    3      5.60      0.00
   -2   34    3      2.62      0.00
  -34   35    3     -3.50      0.00
  -31   35    3      6.30      0.00
  -28   35    3     11.99      0.00
  -25   35    3     -6.22      0.00
  -22   35    3    -11.58      0.00
  -19   35    3      7.71      0.00
  -16   35    3     -1.64      0.00
  -13   35    3     -0.33      0.00
  -10   35    3     -1.00      0.00
   -7   35    3     -2.24      0.00
   -4   35    3     -6.68      0.00
   -1   35    3     -1.80      0.00
  -36   36    3     -1.58      0.00
  -33   36    3     -0.42      0.00
  -30   36    3      0.28      0.00
  -27   36    3      4.68      0.00
  -24   36    3     -9.52      0.00
  -21   36    3    -11.20      0.00
  -18   36    3     -6.16      0.00
  -15   36    3     -9.14      0.00
  -12   36    3     -0.32      0.00
   -9   36    3     -4.26      0.00
   -6   36    3     -3.58      0.00
   -3   36    3     -7.82      0.00
    0   36    3    -15.57      0.00
  -35   37    3     -7.93      0.00
  -32   37    3      5.60      0.00
  -29   37    3     15.67      0.00
  -26   37    3     10.09      0.00
  -23   37    3     -2.28      0.00
  -20   37    3     -5.56      0.00
  -17   37    3     -4.80      0.00
  -14   37    3     -0.72      0.00
  -11   37    3      1.16      0.00
   -8   37    3      4.55      0.00
   -5   37    3     -1.60      0.00
   -2   37    3     -6.99      0.00
  -37   38    3      0.40      0.00
  -34   38    3     -0.89      0.00
  -31   38    3     -2.86      0.00
  -28   38    3      2.27      0.00
  -25   38    3     -3.11      0.00
  -22   38    3      4.65      0.00
  -19   38    3      2.98      0.00
  -16   38    3     -9.79      0.00
  -13   38    3     -6.98      0.00
  -10   38    3     -1.42      0.00
   -7   38    3      2.79      0.00
   -4   38    3      1.65      0.00
   -1   38    3     -2.85      0.00
  -39   39    3    -16.97      0.00
  -36   39    3     -4.88      0.00
  -33   39    3      0.28      0.00
  -30   39    3      8.93      0.00
  -27   39    3      5.35      0.00
  -24   39    3     -2.49      0.00
  -21   39    3     -0.23      0.00
  -18   39    3     -3.64      0.00
  -15   39    3     -4.04      0.00
  -12   39    3     -2.92      0.00
   -9   39    3      0.49      0.00
   -6   39    3      4.59      0.00
   -3   39    3     -3.95      0.00
    0   39    3     -3.90      0.00
  -38   40    3     -1.94      0.00
  -35   40    3     -7.18      0.00
  -32   40    3     -2.41      0.00
  -29   40    3      3.94      0.00
  -26   40    3      6.47      0.00
  -23   40    3     -1.28      0.00
  -20   40    3     -4.35      0.00
  -17   40    3     -4.97      0.00
  -14   40    3     -1.03      0.00
  -11   40    3      2.37      0.00
   -8   40    3      9.26      0.00
   -5   40    3      3.33      0.00
   -2   40    3     -2.41      0.00
  -40   41    3      2.58      0.00
  -37   41    3      0.02      0.00
  -34   41    3     -7.18      0.00
  -31   41    3    -16.77      0.00
  -28   41    3     -7.76      0.00
  -25   41    3      5.43      0.00
  -22   41    3     -3.30      0.00
  -19   41    3    -21.33      0.00
  -16   41    3     -3.34      0.00
  -13   41    3     -2.50      0.00
  -10   41    3      1.51      0.00
   -7   41    3     -0.20      0.00
   -4   41    3     -0.20      0.00
   -1   41    3     -5.82      0.00
  -42   42    3    -12.89      0.00
  -39   42    3      1.14      0.00
  -36   42    3     13.13      0.00
  -33   42    3      6.94      0.00
  -30   42    3      3.27      0.00
  -27   42    3      2.74      0.00
  -24   42    3      1.83      0.00
  -21   42    3     -1.16      0.00
  -18   42    3     -0.52      0.00
  -15   42    3      2.86      0.00
  -12   42    3     -8.31      0.00
   -9   42    3      3.39      0.00
   -6   42    3      9.21      0.00
   -3   42    3      3.99      0.00
    0   42    3     -6.96      0.00
  -41   43    3      4.60      0.00
  -38   43    3      0.72      0.00
  -35   43    3     -7.82      0.00
  -32   43    3     -8.74      0.00
  -29   43    3     -3.76      0.00
  -26   43    3      6.95      0.00
  -23   43    3      4.08      0.00
  -20   43    3     -3.94      0.00
  -17   43    3     -1.84      0.00
  -14   43    3     -9.81      0.00
  -11   43    3     -3.14      0.00
   -8   43    3      1.77      0.00
   -5   43    3      6.88      0.00
   -2   43    3      8.01      0.00
  -43   44    3     14.92      0.00
  -40   44    3    -10.28      0.00
  -37   44    3     -6.41      0.00
  -34   44    3      1.53      0.00
  -31   44    3      3.71      0.00
  -28   44    3     -1.43      0.00
  -25   44    3     -1.86      0.00
  -22   44    3    -15.29      0.00
  -19   44    3     -4.37      0.00
  -16   44    3     -4.21      0.00
  -13   44    3     -9.98      0.00
  -10   44    3     -1.40      0.00
   -7   44    3     -3.84      0.00
   -4   44    3     -1.23      0.00
   -1   44    3     -8.98      0.00
  -45   45    3      1.35      0.00
  -42   45    3      2.21      0.00
  -39   45    3      5.59      0.00
  -36   45    3     -5.01      0.00
  -33   45    3      8.17      0.00
  -30   45    3      6.26      0.00
  -27   45    3      0.91      0.00
  -24   45    3      1.74      0.00
  -21   45    3      2.44      0.00
  -18   45    3      4.64      0.00
  -15   45    3     -4.84      0.00
  -12   45    3     -6.01      0.00
   -9   45    3      1.88      0.00
   -6   45    3      3.18      0.00
   -3   45    3      1.08      0.00
    0   45    3     -4.98      0.00
  -44   46    3      0.47      0.00
  -41   46    3     -1.75      0.00
  -38   46    3      6.86      0.00
  -35   46    3      1.76      0.00
  -32   46    3      6.59      0.00
  -29   46    3     -0.62      0.00
  -26   46    3     -0.32      0.00
  -23   46    3     -4.17      0.00
  -20   46    3      3.31      0.00
  -17   46    3      0.72      0.00
  -14   46    3     -0.08      0.00
  -11   46    3      3.88      0.00
   -8   46    3     -6.43      0.00
   -5   46    3     10.10      0.00
   -2   46    3     -3.87      0.00
  -46   47    3     19.31      0.00
  -43   47    3     11.67      0.00
  -40   47    3      5.70      0.00
  -37   47    3      8.91      0.00
  -34   47    3     20.82      0.00
  -31   47    3     15.65      0.00
  -28   47    3     -3.63      0.00
  -25   47    3     -2.84      0.00
  -22   47    3      1.59      0.00
  -19   47    3     -5.13      0.00
  -16   47    3    -14.37      0.00
  -13   47    3      7.55      0.00
  -10   47    3     -3.35      0.00
   -7   47    3     -2.64      0.00
   -4   47    3     -8.05      0.00
   -1   47    3    -15.64      0.00
  -48   48    3    -12.24      0.00
  -45   48    3     -4.81      0.00
  -42   48    3     -1.08      0.00
  -39   48    3     -9.02      0.00
  -36   48    3      1.27      0.00
  -33   48    3     14.34      0.00
  -30   48    3     -5.15      0.00
  -27   48    3     -0.23      0.00
  -24   48    3     10.23      0.00
  -21   48    3     -3.60      0.00
  -18   48    3     -1.20      0.00
  -15   48    3      7.17      0.00
  -12   48    3      6.90      0.00
   -9   48    3     -4.31      0.00
   -6   48    3     -1.85      0.00
   -3   48    3      0.48      0.00
    0   48    3      3.57      0.00
  -47   49    3     -7.55      0.00
  -44   49    3    -25.10      0.00
  -41   49    3     -2.96      0.00
  -38   49    3     -1.42      0.00
  -35   49    3      6.33      0.00
  -32   49    3     -1.25      0.00
  -29   49    3     -4.96      0.00
  -26   49    3     -4.82      0.00
  -23   49    3      2.14      0.00
  -20   49    3      0.60      0.00
  -17   49    3     -1.56      0.00
  -14   49    3     17.04      0.00
  -11   49    3      1.18      0.00
   -8   49    3      3.92      0.00
   -5   49    3      1.92      0.00
   -2   49    3    -19.21      0.00
  -46   50    3      3.73      0.00
  -43   50    3      5.56      0.00
  -40   50    3     17.60      0.00
  -37   50    3      3.99      0.00
  -34   50    3     10.88      0.00
  -31   50    3     -0.74      0.00
  -28   50    3     -3.13      0.00
  -25   50    3      0.55      0.00
  -22   50    3     -0.36      0.00
  -19   50    3     -7.65      0.00
  -16   50    3     10.57      0.00
  -13   50    3     11.09      0.00
  -10   50    3     -0.72      0.00
   -7   50    3     -0.96      0.00
   -4   50    3     -8.58      0.00
  -45   51    3     -9.30      0.00
  -42   51    3     -5.45      0.00
  -39   51    3      7.25      0.00
  -36   51    3     35.20      0.00
  -33   51    3      7.40      0.00
  -30   51    3    -11.77      0.00
  -27   51    3     -0.94      0.00
  -24   51    3      3.19      0.00
  -21   51    3     -2.89      0.00
  -18   51    3      8.77      0.00
  -15   51    3     11.02      0.00
  -12   51    3      5.76      0.00
   -9   51    3      6.10      0.00
   -6   51    3     -0.85      0.00
  -44   52    3     -8.18      0.00
  -41   52    3     -3.20      0.00
  -38   52    3     -4.73      0.00
  -35   52    3      2.11      0.00
  -32   52    3     -1.37      0.00
  -29   52    3     -4.01      0.00
  -26   52    3     -7.73      0.00
  -23   52    3      8.61      0.00
  -20   52    3     -2.57      0.00
  -17   52    3     -0.65      0.00
  -14   52    3      0.57      0.00
  -11   52    3     -5.08      0.00
   -8   52    3     15.31      0.00
  -40   53    3      8.36      0.00
  -37   53    3      6.51      0.00
  -34   53    3     -4.53      0.00
  -31   53    3     -1.50      0.00
  -28   53    3     -1.01      0.00
  -25   53    3     -1.40      0.00
  -22   53    3      6.73      0.00
  -19   53    3      3.60      0.00
  -16   53    3      9.97      0.00
  -13   53    3     -0.20      0.00
  -39   54    3     27.08      0.00
  -36   54    3     32.48      0.00
  -33   54    3      7.47      0.00
  -30   54    3      0.04      0.00
  -27   54    3     -1.20      0.00
  -24   54    3     -1.66      0.00
  -21   54    3     -1.53      0.00
  -18   54    3      3.60      0.00
  -15   54    3      1.35      0.00
  -35   55    3      0.97      0.00
  -32   55    3      8.84      0.00
  -29   55    3     -3.17      0.00
  -26   55    3      2.08      0.00
  -23   55    3      4.63      0.00
  -20   55    3    -12.00      0.00
  -31   56    3      6.60      0.00
  -28   56    3     -6.49      0.00
  -25   56    3      2.40      0.00
   -1    1    4     28.12      0.00
    0    2    4      4.69      0.00
   -2    3    4     -6.31      0.00
   -4    4    4     -7.43      0.00
   -1    4    4    -10.72      0.00
   -3    5    4    -15.40      0.00
    0    5    4     -2.34      0.00
   -5    6    4      2.74      0.00
   -2    6    4      2.04      0.00
   -7    7    4     10.41      0.00
   -4    7    4     24.59      0.00
   -1    7    4    -27.79      0.00
   -6    8    4     21.68      0.00
   -3    8    4     27.57      0.00
    0    8    4     -7.85      0.00
   -8    9    4      9.08      0.00
   -5    9    4     41.30      0.00
   -2    9    4    -20.67      0.00
  -10   10    4     -6.10      0.00
   -7   10    4     11.78      0.00
   -4   10    4     14.07      0.00
   -1   10    4    -46.38      0.00
   -9   11    4     10.12      0.00
   -6   11    4     10.73      0.00
   -3   11    4    -20.13      0.00
    0   11    4    -19.77      0.00
  -11   12    4    -12.69      0.00
   -8   12    4    -18.72      0.00
   -5   12    4      9.38      0.00
   -2   12    4    -11.77      0.00
  -13   13    4      0.66      0.00
  -10   13    4    -15.86      0.00
   -7   13    4      4.67      0.00
   -4   13    4     16.18      0.00
   -1   13    4     21.51      0.00
  -12   14    4     -4.52      0.00
   -9   14    4     -1.51      0.00
   -6   14    4    -14.79      0.00
   -3   14    4     -0.07      0.00
    0   14    4     21.88      0.00
  -14   15    4     -6.55      0.00
  -11   15    4    -16.99      0.00
   -8   15    4      3.72      0.00
   -5   15    4     15.53      0.00
   -2   15    4     15.38      0.00
  -16   16    4     -0.48      0.00
  -13   16    4    -14.83      0.00
  -10   16    4     -6.59      0.00
   -7   16    4     23.70      0.00
   -4   16    4     24.72      0.00
   -1   16    4     16.38      0.00
  -15   17    4     -9.03      0.00
  -12   17    4     -5.69      0.00
   -9   17    4      1.45      0.00
   -6   17    4      9.39      0.00
   -3   17    4     16.53      0.00
    0   17    4    -10.87      0.00
  -17   18    4      7.44      0.00
  -14   18    4      7.31      0.00
  -11   18    4     -4.71      0.00
   -8   18    4      0.99      0.00
   -5   18    4     -7.96      0.00
   -2   18    4     -1.60      0.00
  -19   19    4     15.73      0.00
  -16   19    4      7.38      0.00
  -13   19    4    -10.87      0.00
  -10   19    4     -2.34      0.00
   -7   19    4     -5.13      0.00
   -4   19    4     -3.07      0.00
   -1   19    4      2.98      0.00
  -18   20    4      9.37      0.00
  -15   20    4      3.86      0.00
  -12   20    4     -7.74      0.00
   -9   20    4    -13.45      0.00
   -6   20    4     -0.32      0.00
   -3   20    4     -7.77      0.00
    0   20    4     -8.09      0.00
  -20   21    4      3.96      0.00
  -17   21    4      8.66      0.00
  -14   21    4     -9.98      0.00
  -11   21    4    -18.29      0.00
   -8   21    4     -8.80      0.00
   -5   21    4     -3.50      0.00
   -2   21    4     -1.63      0.00
  -22   22    4     -9.51      0.00
  -19   22    4      9.21      0.00
  -16   22    4      7.57      0.00
  -13   22    4     -2.27      0.00
  -10   22    4     -8.45      0.00
   -7   22    4     -8.88      0.00
   -4   22    4      2.41      0.00
   -1   22    4     -2.86      0.00
  -21   23    4     -0.77      0.00
  -18   23    4      4.07      0.00
  -15   23    4     15.32      0.00
  -12   23    4      6.55      0.00
   -9   23    4     -6.75      0.00
   -6   23    4     -6.33      0.00
   -3   23    4     -3.89      0.00
    0   23    4     11.91      0.00
  -23   24    4     -3.96      0.00
  -20   24    4     -8.29      0.00
  -17   24    4      3.12      0.00
  -14   24    4      7.91      0.00
  -11   24    4     16.12      0.00
   -8   24    4      8.00      0.00
   -5   24    4     -5.91      0.00
   -2   24    4     -4.25      0.00
  -25   25    4     -2.18      0.00
  -22   25    4    -10.21      0.00
  -19   25    4    -12.50      0.00
  -16   25    4     -0.47      0.00
  -13   25    4     13.30      0.00
  -10   25    4      5.94      0.00
   -7   25    4      1.57      0.00
   -4   25    4     -1.98      0.00
   -1   25    4      3.29      0.00
  -24   26    4      2.65      0.00
  -21   26    4    -10.50      0.00
  -18   26    4     -6.52      0.00
  -15   26    4      7.87      0.00
  -12   26    4      4.69      0.00
   -9   26    4      2.87      0.00
   -6   26    4     -4.71      0.00
   -3   26    4      3.31      0.00
    0   26    4      9.90      0.00
  -26   27    4      1.14      0.00
  -23   27    4     -8.43      0.00
  -20   27    4     -1.60      0.00
  -17   27    4      5.99      0.00
  -14   27    4      1.85      0.00
  -11   27    4      0.22      0.00
   -8   27    4     -5.39      0.00
   -5   27    4      1.56      0.00
   -2   27    4     15.87      0.00
  -28   28    4      9.57      0.00
  -25   28    4     11.28      0.00
  -22   28    4     -7.39      0.00
  -19   28    4    -18.24      0.00
  -16   28    4     -2.96      0.00
  -13   28    4      4.90      0.00
  -10   28    4      2.66      0.00
   -7   28    4      2.44      0.00
   -4   28    4     -4.08      0.00
   -1   28    4      6.56      0.00
  -27   29    4      5.67      0.00
  -24   29    4      6.51      0.00
  -21   29    4     -6.46      0.00
  -18   29    4    -12.68      0.00
  -15   29    4     -8.77      0.00
  -12   29    4      0.10      0.00
   -9   29    4     -0.75      0.00
   -6   29    4     -2.88      0.00
   -3   29    4      0.18      0.00
    0   29    4     -6.00      0.00
  -29   30    4     -0.95      0.00
  -26   30    4      6.39      0.00
  -23   30    4     -1.61      0.00
  -20   30    4      2.95      0.00
  -17   30    4    -10.67      0.00
  -14   30    4    -21.40      0.00
  -11   30    4    -10.43      0.00
   -8   30    4     -1.00      0.00
   -5   30    4     -2.86      0.00
   -2   30    4      2.80      0.00
  -31   31    4     -0.92      0.00
  -28   31    4      7.13      0.00
  -25   31    4     10.30      0.00
  -22   31    4      7.90      0.00
  -19   31    4      3.19      0.00
  -16   31    4     -6.87      0.00
  -13   31    4     -5.03      0.00
  -10   31    4      2.95      0.00
   -7   31    4     -3.23      0.00
   -4   31    4     -7.61      0.00
   -1   31    4      1.60      0.00
  -30   32    4     -3.08      0.00
  -27   32    4     12.76      0.00
  -24   32    4      5.44      0.00
  -21   32    4      0.75      0.00
  -18   32    4      4.22      0.00
  -15   32    4      1.20      0.00
  -12   32    4     -0.11      0.00
   -9   32    4     -0.42      0.00
   -6   32    4      5.09      0.00
   -3   32    4     -0.61      0.00
    0   32    4     -3.53      0.00
  -32   33    4     -1.56      0.00
  -29   33    4     20.40      0.00
  -26   33    4      6.32      0.00
  -23   33    4     -2.25      0.00
  -20   33    4     12.78      0.00
  -17   33    4     -2.86      0.00
  -14   33    4    -14.13      0.00
  -11   33    4      3.03      0.00
   -8   33    4     -2.87      0.00
   -5   33    4     -6.91      0.00
   -2   33    4      0.15      0.00
  -34   34    4      1.45      0.00
  -31   34    4      0.01      0.00
  -28   34    4      3.62      0.00
  -25   34    4     12.81      0.00
  -22   34    4     21.75      0.00
  -19   34    4     -0.47      0.00
  -16   34    4     -6.65      0.00
  -13   34    4      5.61      0.00
  -10   34    4      3.96      0.00
   -7   34    4     -2.82      0.00
   -4   34    4     -0.60      0.00
   -1   34    4      0.99      0.00
  -33   35    4    -18.74      0.00
  -30   35    4     -3.08      0.00
  -27   35    4      9.08      0.00
  -24   35    4     -2.05      0.00
  -21   35    4      0.04      0.00
  -18   35    4     -0.95      0.00
  -15   35    4     -2.47      0.00
  -12   35    4      7.89      0.00
   -9   35    4      7.69      0.00
   -6   35    4      7.08      0.00
   -3   35    4      4.09      0.00
    0   35    4      0.52      0.00
  -35   36    4     -8.34      0.00
  -32   36    4      7.15      0.00
  -29   36    4     12.37      0.00
  -26   36    4     -1.71      0.00
  -23   36    4     12.17      0.00
  -20   36    4     10.08      0.00
  -17   36    4     -7.41      0.00
  -14   36    4     -1.09      0.00
  -11   36    4      7.44      0.00
   -8   36    4      0.64      0.00
   -5   36    4      3.41      0.00
   -2   36    4      4.09      0.00
  -37   37    4     -7.26      0.00
  -34   37    4     -6.97      0.00
  -31   37    4      0.46      0.00
  -28   37    4      4.40      0.00
  -25   37    4     13.30      0.00
  -22   37    4     -2.56      0.00
  -19   37    4     -9.33      0.00
  -16   37    4      3.59      0.00
  -13   37    4      9.04      0.00
  -10   37    4      3.01      0.00
   -7   37    4     -0.81      0.00
   -4   37    4     -0.16      0.00
   -1   37    4      3.98      0.00
  -36   38    4     -8.73      0.00
  -33   38    4    -19.06      0.00
  -30   38    4     -2.44      0.00
  -27   38    4      3.41      0.00
  -24   38    4     -7.16      0.00
  -21   38    4     -2.25      0.00
  -18   38    4     -0.88      0.00
  -15   38    4      7.18      0.00
  -12   38    4      1.46      0.00
   -9   38    4     -6.32      0.00
   -6   38    4      1.70      0.00
   -3   38    4      4.46      0.00
    0   38    4     -4.62      0.00
  -38   39    4      7.89      0.00
  -35   39    4     -2.93      0.00
  -32   39    4      2.21      0.00
  -29   39    4     -0.48      0.00
  -26   39    4     11.26      0.00
  -23   39    4      4.03      0.00
  -20   39    4     -5.30      0.00
  -17   39    4     -4.01      0.00
  -14   39    4      5.35      0.00
  -11   39    4     -0.35      0.00
   -8   39    4      0.41      0.00
   -5   39    4     -2.22      0.00
   -2   39    4     -4.57      0.00
  -40   40    4     -1.52      0.00
  -37   40    4     -0.72      0.00
  -34   40    4     -0.08      0.00
  -31   40    4      1.27      0.00
  -28   40    4      2.20      0.00
  -25   40    4      4.55      0.00
  -22   40    4     -8.20      0.00
  -19   40    4     -2.64      0.00
  -16   40    4     -0.28      0.00
  -13   40    4      4.46      0.00
  -10   40    4     -0.77      0.00
   -7   40    4      0.65      0.00
   -4   40    4     -0.24      0.00
   -1   40    4    -10.27      0.00
  -39   41    4     13.59      0.00
  -36   41    4     15.78      0.00
  -33   41    4     -8.08      0.00
  -30   41    4     -5.06      0.00
  -27   41    4      0.37      0.00
  -24   41    4     -3.56      0.00
  -21   41    4      0.55      0.00
  -18   41    4      5.64      0.00
  -15   41    4      7.97      0.00
  -12   41    4      0.77      0.00
   -9   41    4      3.79      0.00
   -6   41    4      3.26      0.00
   -3   41    4      1.58      0.00
    0   41    4      9.02      0.00
  -41   42    4      4.08      0.00
  -38   42    4      2.06      0.00
  -35   42    4     -0.11      0.00
  -32   42    4     -0.33      0.00
  -29   42    4     -3.20      0.00
  -26   42    4      4.08      0.00
  -23   42    4     -3.78      0.00
  -20   42    4     -2.96      0.00
  -17   42    4     -2.72      0.00
  -14   42    4     -0.75      0.00
  -11   42    4      1.62      0.00
   -8   42    4      3.56      0.00
   -5   42    4     -9.79      0.00
   -2   42    4    -12.48      0.00
  -43   43    4     -6.02      0.00
  -40   43    4     -0.26      0.00
  -37   43    4     -3.77      0.00
  -34   43    4     -4.83      0.00
  -31   43    4     -3.20      0.00
  -28   43    4      2.19      0.00
  -25   43    4      2.65      0.00
  -22   43    4      3.22      0.00
  -19   43    4      6.84      0.00
  -16   43    4      6.98      0.00
  -13   43    4     -4.05      0.00
  -10   43    4     -4.58      0.00
   -7   43    4      3.29      0.00
   -4   43    4     -0.48      0.00
   -1   43    4    -11.48      0.00
  -42   44    4    -23.23      0.00
  -39   44    4      4.77      0.00
  -36   44    4      4.85      0.00
  -33   44    4    -18.83      0.00
  -30   44    4     -3.23      0.00
  -27   44    4     -3.67      0.00
  -24   44    4     -4.40      0.00
  -21   44    4     -0.07      0.00
  -18   44    4      9.51      0.00
  -15   44    4      8.83      0.00
  -12   44    4     17.46      0.00
   -9   44    4      2.26      0.00
   -6   44    4     -8.33      0.00
   -3   44    4     12.49      0.00
    0   44    4     25.03      0.00
  -44   45    4    -10.67      0.00
  -41   45    4     -6.69      0.00
  -38   45    4     -6.98      0.00
  -35   45    4      0.59      0.00
  -32   45    4     -0.60      0.00
  -29   45    4     -0.38      0.00
  -26   45    4     -0.55      0.00
  -23   45    4      0.49      0.00
  -20   45    4      4.36      0.00
  -17   45    4      3.11      0.00
  -14   45    4     -3.26      0.00
  -11   45    4      5.67      0.00
   -8   45    4     -6.74      0.00
   -5   45    4     -2.85      0.00
   -2   45    4      4.45      0.00
  -46   46    4     -4.37      0.00
  -43   46    4     -1.70      0.00
  -40   46    4     -5.15      0.00
  -37   46    4    -11.43      0.00
  -34   46    4      3.64      0.00
  -31   46    4     -1.44      0.00
  -28   46    4     -3.62      0.00
  -25   46    4     -2.21      0.00
  -22   46    4      5.86      0.00
  -19   46    4     -0.98      0.00
  -16   46    4     -8.66      0.00
  -13   46    4      2.68      0.00
  -10   46    4      8.49      0.00
   -7   46    4      1.71      0.00
   -4   46    4     -3.59      0.00
   -1   46    4     -3.56      0.00
  -45   47    4    -20.85      0.00
  -42   47    4    -30.40      0.00
  -39   47    4      2.93      0.00
  -36   47    4    -16.88      0.00
  -33   47    4     -8.80      0.00
  -30   47    4     -4.89      0.00
  -27   47    4     -5.13      0.00
  -24   47    4     -0.38      0.00
  -21   47    4     -0.91      0.00
  -18   47    4     -3.81      0.00
  -15   47    4      5.84      0.00
  -12   47    4      7.62      0.00
   -9   47    4    -12.44      0.00
   -6   47    4     -1.47      0.00
   -3   47    4     12.53      0.00
    0   47    4      3.41      0.00
  -47   48    4     -0.49      0.00
  -44   48    4     -5.03      0.00
  -41   48    4     -8.45      0.00
  -38   48    4     -4.37      0.00
  -35   48    4      0.18      0.00
  -32   48    4      2.45      0.00
  -29   48    4      7.97      0.00
  -26   48    4     -4.56      0.00
  -23   48    4      2.52      0.00
  -20   48    4      8.86      0.00
  -17   48    4      0.29      0.00
  -14   48    4     10.33      0.00
  -11   48    4      3.67      0.00
   -8   48    4    -17.81      0.00
   -5   48    4      1.63      0.00
   -2   48    4      8.67      0.00
  -46   49    4     -7.70      0.00
  -43   49    4     -4.54      0.00
  -40   49    4     -1.43      0.00
  -37   49    4     -1.24      0.00
  -34   49    4      2.91      0.00
  -31   49    4     -1.01      0.00
  -28   49    4     -1.49      0.00
  -25   49    4     -1.11      0.00
  -22   49    4     -6.08      0.00
  -19   49    4    -31.10      0.00
  -16   49    4     -3.80      0.00
  -13   49    4     28.11      0.00
  -10   49    4      9.18      0.00
   -7   49    4     -9.49      0.00
   -4   49    4    -13.59      0.00
  -45   50    4    -12.92      0.00
  -42   50    4     -5.03      0.00
  -39   50    4     -5.18      0.00
  -36   50    4    -11.66      0.00
  -33   50    4      1.65      0.00
  -30   50    4     -5.81      0.00
  -27   50    4     -4.74      0.00
  -24   50    4     -0.12      0.00
  -21   50    4      1.51      0.00
  -18   50    4      6.70      0.00
  -15   50    4     11.47      0.00
  -12   50    4      0.76      0.00
   -9   50    4     12.05      0.00
   -6   50    4     14.08      0.00
  -44   51    4    -12.93      0.00
  -41   51    4     -8.65      0.00
  -38   51    4     -0.32      0.00
  -35   51    4     -9.79      0.00
  -32   51    4     -0.84      0.00
  -29   51    4     12.27      0.00
  -26   51    4     -2.16      0.00
  -23   51    4      5.73      0.00
  -20   51    4     -2.97      0.00
  -17   51    4      6.17      0.00
  -14   51    4     24.91      0.00
  -11   51    4     -1.54      0.00
   -8   51    4    -10.40      0.00
  -40   52    4     -3.42      0.00
  -37   52    4     -7.33      0.00
  -34   52    4     -0.64      0.00
  -31   52    4      7.51      0.00
  -28   52    4     -9.86      0.00
  -25   52    4     -1.94      0.00
  -22   52    4    -11.22      0.00
  -19   52    4    -23.96      0.00
  -16   52    4      2.75      0.00
  -13   52    4      2.38      0.00
  -10   52    4     -1.90      0.00
  -39   53    4    -14.26      0.00
  -36   53    4      0.60      0.00
  -33   53    4     -1.68      0.00
  -30   53    4     -2.96      0.00
  -27   53    4     -7.37      0.00
  -24   53    4      4.63      0.00
  -21   53    4      8.78      0.00
  -18   53    4     10.00      0.00
  -15   53    4     -0.66      0.00
  -35   54    4    -22.29      0.00
  -32   54    4      7.46      0.00
  -29   54    4      6.58      0.00
  -26   54    4     -0.02      0.00
  -23   54    4      1.06      0.00
  -20   54    4     -9.80      0.00
  -17   54    4      8.03      0.00
  -31   55    4     -1.21      0.00
  -28   55    4    -16.69      0.00
  -25   55    4     -4.00      0.00
  -22   55    4    -12.55      0.00
    0    1    5     62.17      0.00
   -2    2    5     30.34      0.00
   -1    3    5      0.47      0.00
   -3    4    5     -4.64      0.00
    0    4    5      9.00      0.00
   -5    5    5    -26.02      0.00
   -2    5    5     -3.14      0.00
   -4    6    5    -28.55      0.00
   -1    6    5    -15.26      0.00
   -6    7    5      6.59      0.00
   -3    7    5      8.16      0.00
    0    7    5    -28.51      0.00
   -8    8    5     -2.35      0.00
   -5    8    5      8.96      0.00
   -2    8    5     17.91      0.00
   -7    9    5     11.83      0.00
   -4    9    5      8.61      0.00
   -1    9    5      2.51      0.00
   -9   10    5      3.13      0.00
   -6   10    5      5.18      0.00
   -3   10    5     -1.09      0.00
    0   10    5      2.36      0.00
  -11   11    5     16.61      0.00
   -8   11    5     -9.45      0.00
   -5   11    5     -3.78      0.00
   -2   11    5      7.60      0.00
  -10   12    5      2.33      0.00
   -7   12    5     -1.30      0.00
   -4   12    5      8.40      0.00
   -1   12    5     20.39      0.00
  -12   13    5     -0.15      0.00
   -9   13    5    -28.18      0.00
   -6   13    5     -4.48      0.00
   -3   13    5     20.07      0.00
    0   13    5     22.81      0.00
  -14   14    5      1.94      0.00
  -11   14    5     -7.36      0.00
   -8   14    5    -25.45      0.00
   -5   14    5     -6.81      0.00
   -2   14    5      7.80      0.00
  -13   15    5      0.23      0.00
  -10   15    5    -12.16      0.00
   -7   15    5      2.43      0.00
   -4   15    5     10.73      0.00
   -1   15    5     -0.18      0.00
  -15   16    5      6.44      0.00
  -12   16    5     -4.73      0.00
   -9   16    5     -5.51      0.00
   -6   16    5     -0.06      0.00
   -3   16    5     -2.73      0.00
    0   16    5    -10.08      0.00
  -17   17    5     -9.65      0.00
  -14   17    5     -4.23      0.00
  -11   17    5      1.93      0.00
   -8   17    5      8.75      0.00
   -5   17    5      0.37      0.00
   -2   17    5    -15.78      0.00
  -16   18    5     -0.49      0.00
  -13   18    5     -6.03      0.00
  -10   18    5     -1.35      0.00
   -7   18    5     -2.44      0.00
   -4   18    5     -9.00      0.00
   -1   18    5     -7.22      0.00
  -18   19    5      0.92      0.00
  -15   19    5      3.52      0.00
  -12   19    5      0.81      0.00
   -9   19    5     -4.36      0.00
   -6   19    5    -10.12      0.00
   -3   19    5     -5.96      0.00
    0   19    5     -2.15      0.00
  -20   20    5      1.31      0.00
  -17   20    5      5.85      0.00
  -14   20    5      6.96      0.00
  -11   20    5     -2.94      0.00
   -8   20    5     -4.11      0.00
   -5   20    5      0.51      0.00
   -2   20    5      8.48      0.00
  -19   21    5    -11.91      0.00
  -16   21    5      4.43      0.00
  -13   21    5      9.68      0.00
  -10   21    5      7.07      0.00
   -7   21    5     -3.29      0.00
   -4   21    5     -2.81      0.00
   -1   21    5      9.34      0.00
  -21   22    5     -5.46      0.00
  -18   22    5     -0.93      0.00
  -15   22    5     -0.23      0.00
  -12   22    5      4.97      0.00
   -9   22    5     -0.01      0.00
   -6   22    5      1.72      0.00
   -3   22    5      1.14      0.00
    0   22    5     -6.16      0.00
  -23   23    5     -5.64      0.00
  -20   23    5     -5.81      0.00
  -17   23    5      4.90      0.00
  -14   23    5      3.09      0.00
  -11   23    5    -11.19      0.00
   -8   23    5     -3.39      0.00
   -5   23    5      0.07      0.00
   -2   23    5     -3.96      0.00
  -22   24    5     -9.85      0.00
  -19   24    5     -7.71      0.00
  -16   24    5      5.71      0.00
  -13   24    5      1.16      0.00
  -10   24    5      0.56      0.00
   -7   24    5     -4.71      0.00
   -4   24    5     -3.03      0.00
   -1   24    5      0.03      0.00
  -24   25    5      3.20      0.00
  -21   25    5     -2.63      0.00
  -18   25    5     -8.97      0.00
  -15   25    5     -0.13      0.00
  -12   25    5     -5.02      0.00
   -9   25    5     -5.72      0.00
   -6   25    5      5.18      0.00
   -3   25    5     -2.40      0.00
    0   25    5     -9.28      0.00
  -26   26    5      9.61      0.00
  -23   26    5     -1.17      0.00
  -20   26    5    -10.70      0.00
  -17   26    5     -0.48      0.00
  -14   26    5     -0.01      0.00
  -11   26    5      1.78      0.00
   -8   26    5      3.87      0.00
   -5   26    5    -11.34      0.00
   -2   26    5     -9.69      0.00
  -25   27    5     17.00      0.00
  -22   27    5      1.93      0.00
  -19   27    5      3.51      0.00
  -16   27    5    -11.98      0.00
  -13   27    5    -21.40      0.00
  -10   27    5     -5.33      0.00
   -7   27    5      4.95      0.00
   -4   27    5      5.91      0.00
   -1   27    5     -0.06      0.00
  -27   28    5      5.53      0.00
  -24   28    5      2.13      0.00
  -21   28    5      2.03      0.00
  -18   28    5     -2.74      0.00
  -15   28    5    -11.47      0.00
  -12   28    5    -14.49      0.00
   -9   28    5     -0.19      0.00
   -6   28    5      1.14      0.00
   -3   28    5    -10.26      0.00
    0   28    5     -3.36      0.00
  -29   29    5     -0.91      0.00
  -26   29    5     11.60      0.00
  -23   29    5     12.16      0.00
  -20   29    5      2.14      0.00
  -17   29    5     -7.49      0.00
  -14   29    5     -7.03      0.00
  -11   29    5      7.27      0.00
   -8   29    5      7.81      0.00
   -5   29    5     -1.76      0.00
   -2   29    5      3.14      0.00
  -28   30    5     16.88      0.00
  -25   30    5     -0.21      0.00
  -22   30    5    -10.20      0.00
  -19   30    5     10.86      0.00
  -16   30    5     -0.73      0.00
  -13   30    5      0.92      0.00
  -10   30    5     10.39      0.00
   -7   30    5      2.78      0.00
   -4   30    5     -7.40      0.00
   -1   30    5      5.78      0.00
  -30   31    5      8.31      0.00
  -27   31    5      1.54      0.00
  -24   31    5      2.60      0.00
  -21   31    5      7.50      0.00
  -18   31    5      6.22      0.00
  -15   31    5     -2.36      0.00
  -12   31    5     -5.59      0.00
   -9   31    5     -5.50      0.00
   -6   31    5     -7.37      0.00
   -3   31    5      0.45      0.00
    0   31    5      6.94      0.00
  -32   32    5      3.36      0.00
  -29   32    5     -2.53      0.00
  -26   32    5      4.73      0.00
  -23   32    5      6.38      0.00
  -20   32    5      2.71      0.00
  -17   32    5     -3.53      0.00
  -14   32    5     -3.21      0.00
  -11   32    5      0.03      0.00
   -8   32    5     -4.84      0.00
   -5   32    5     -4.19      0.00
   -2   32    5     12.14      0.00
  -31   33    5      8.75      0.00
  -28   33    5     -2.38      0.00
  -25   33    5    -23.90      0.00
  -22   33    5     -0.85      0.00
  -19   33    5     15.07      0.00
  -16   33    5      2.60      0.00
  -13   33    5     11.35      0.00
  -10   33    5      6.28      0.00
   -7   33    5     -3.51      0.00
   -4   33    5      2.62      0.00
   -1   33    5     10.86      0.00
  -33   34    5     25.81      0.00
  -30   34    5     15.91      0.00
  -27   34    5      3.17      0.00
  -24   34    5     -0.15      0.00
  -21   34    5      4.14      0.00
  -18   34    5      3.20      0.00
  -15   34    5     -1.96      0.00
  -12   34    5     -7.04      0.00
   -9   34    5     -6.23      0.00
   -6   34    5      3.88      0.00
   -3   34    5      2.31      0.00
    0   34    5     -1.88      0.00
  -35   35    5      1.44      0.00
  -32   35    5      1.60      0.00
  -29   35    5     -7.10      0.00
  -26   35    5    -10.46      0.00
  -23   35    5     -7.70      0.00
  -20   35    5     -0.33      0.00
  -17   35    5      1.83      0.00
  -14   35    5     -0.05      0.00
  -11   35    5     -7.51      0.00
   -8   35    5    -12.25      0.00
   -5   35    5     -4.74      0.00
   -2   35    5      3.44      0.00
  -34   36    5      2.32      0.00
  -31   36    5    -10.52      0.00
  -28   36    5     -4.34      0.00
  -25   36    5      1.69      0.00
  -22   36    5      6.89      0.00
  -19   36    5     -4.50      0.00
  -16   36    5     -2.46      0.00
  -13   36    5      9.68      0.00
  -10   36    5     -2.20      0.00
   -7   36    5      3.13      0.00
   -4   36    5      4.58      0.00
   -1   36    5      2.65      0.00
  -36   37    5      8.04      0.00
  -33   37    5      8.02      0.00
  -30   37    5      5.12      0.00
  -27   37    5     -1.35      0.00
  -24   37    5      0.55      0.00
  -21   37    5     -5.63      0.00
  -18   37    5      4.62      0.00
  -15   37    5      7.55      0.00
  -12   37    5     -3.40      0.00
   -9   37    5     -5.24      0.00
   -6   37    5      0.54      0.00
   -3   37    5     -3.39      0.00
    0   37    5     -2.11      0.00
  -38   38    5    -10.01      0.00
  -35   38    5     -4.01      0.00
  -32   38    5     -1.55      0.00
  -29   38    5     -4.47      0.00
  -26   38    5     -3.29      0.00
  -23   38    5      0.46      0.00
  -20   38    5      5.99      0.00
  -17   38    5      7.44      0.00
  -14   38    5      0.20      0.00
  -11   38    5     -3.14      0.00
   -8   38    5      2.85      0.00
   -5   38    5      8.71      0.00
   -2   38    5      1.23      0.00
  -37   39    5     -7.52      0.00
  -34   39    5     -5.27      0.00
  -31   39    5     -1.39      0.00
  -28   39    5     -4.02      0.00
  -25   39    5     -2.52      0.00
  -22   39    5     -9.65      0.00
  -19   39    5     -8.24      0.00
  -16   39    5      2.23      0.00
  -13   39    5     -1.71      0.00
  -10   39    5     -4.18      0.00
   -7   39    5      1.96      0.00
   -4   39    5      3.36      0.00
   -1   39    5      2.87      0.00
  -39   40    5     -8.25      0.00
  -36   40    5     -8.22      0.00
  -33   40    5     -4.53      0.00
  -30   40    5     -6.53      0.00
  -27   40    5      2.61      0.00
  -24   40    5     -0.14      0.00
  -21   40    5     -4.64      0.00
  -18   40    5      1.66      0.00
  -15   40    5      2.35      0.00
  -12   40    5     -1.41      0.00
   -9   40    5      0.19      0.00
   -6   40    5     -3.86      0.00
   -3   40    5     -5.03      0.00
    0   40    5      6.21      0.00
  -41   41    5      2.07      0.00
  -38   41    5      4.34      0.00
  -35   41    5      9.09      0.00
  -32   41    5      5.58      0.00
  -29   41    5      8.67      0.00
  -26   41    5     16.42      0.00
  -23   41    5      7.05      0.00
  -20   41    5      2.29      0.00
  -17   41    5      7.47      0.00
  -14   41    5      7.18      0.00
  -11   41    5      5.54      0.00
   -8   41    5      0.27      0.00
   -5   41    5      8.73      0.00
   -2   41    5      1.91      0.00
  -40   42    5    -23.58      0.00
  -37   42    5     -4.24      0.00
  -34   42    5      2.30      0.00
  -31   42    5    -10.23      0.00
  -28   42    5     -3.42      0.00
  -25   42    5     -2.42      0.00
  -22   42    5    -14.34      0.00
  -19   42    5     -9.55      0.00
  -16   42    5      2.22      0.00
  -13   42    5      1.48      0.00
  -10   42    5      7.90      0.00
   -7   42    5     -3.43      0.00
   -4   42    5      2.34      0.00
   -1   42    5      0.66      0.00
  -42   43    5    -20.41      0.00
  -39   43    5     -6.34      0.00
  -36   43    5     -5.39      0.00
  -33   43    5     -7.98      0.00
  -30   43    5     -7.23      0.00
  -27   43    5     10.11      0.00
  -24   43    5     -3.54      0.00
  -21   43    5     -5.80      0.00
  -18   43    5     -2.31      0.00
  -15   43    5      4.73      0.00
  -12   43    5      2.85      0.00
   -9   43    5     -1.85      0.00
   -6   43    5     -0.12      0.00
   -3   43    5     14.51      0.00
    0   43    5     23.89      0.00
  -44   44    5     -0.11      0.00
  -41   44    5     -1.97      0.00
  -38   44    5      5.04      0.00
  -35   44    5      3.80      0.00
  -32   44    5      0.78      0.00
  -29   44    5      0.38      0.00
  -26   44    5      8.42      0.00
  -23   44    5     -7.48      0.00
  -20   44    5      0.76      0.00
  -17   44    5     14.12      0.00
  -14   44    5     13.63      0.00
  -11   44    5    -12.65      0.00
   -8   44    5    -18.00      0.00
   -5   44    5     13.99      0.00
   -2   44    5      6.76      0.00
  -43   45    5    -15.58      0.00
  -40   45    5    -10.89      0.00
  -37   45    5     -7.80      0.00
  -34   45    5     -8.41      0.00
  -31   45    5      1.21      0.00
  -28   45    5     15.23      0.00
  -25   45    5     -1.28      0.00
  -22   45    5    -16.39      0.00
  -19   45    5      1.35      0.00
  -16   45    5      4.59      0.00
  -13   45    5     -2.14      0.00
  -10   45    5     -4.12      0.00
   -7   45    5     -9.34      0.00
   -4   45    5     -4.46      0.00
   -1   45    5     -7.39      0.00
  -45   46    5     -7.96      0.00
  -42   46    5     -7.86      0.00
  -39   46    5     -2.11      0.00
  -36   46    5     -4.56      0.00
  -33   46    5    -17.36      0.00
  -30   46    5     -1.09      0.00
  -27   46    5      5.81      0.00
  -24   46    5     -6.70      0.00
  -21   46    5      3.40      0.00
  -18   46    5      5.74      0.00
  -15   46    5      1.14      0.00
  -12   46    5     -9.01      0.00
   -9   46    5    -10.38      0.00
   -6   46    5      1.53      0.00
   -3   46    5     11.50      0.00
    0   46    5     10.22      0.00
  -47   47    5     -1.55      0.00
  -44   47    5      3.80      0.00
  -41   47    5      6.80      0.00
  -38   47    5      0.65      0.00
  -35   47    5     -8.37      0.00
  -32   47    5    -21.12      0.00
  -29   47    5    -12.05      0.00
  -26   47    5      8.70      0.00
  -23   47    5      3.81      0.00
  -20   47    5     -5.67      0.00
  -17   47    5    -10.94      0.00
  -14   47    5      7.98      0.00
  -11   47    5     -7.29      0.00
   -8   47    5     -0.89      0.00
   -5   47    5      8.66      0.00
   -2   47    5     -0.21      0.00
  -46   48    5     10.96      0.00
  -43   48    5     13.74      0.00
  -40   48    5      5.70      0.00
  -37   48    5      1.44      0.00
  -34   48    5      4.59      0.00
  -31   48    5      4.11      0.00
  -28   48    5      6.57      0.00
  -25   48    5    -18.95      0.00
  -22   48    5    -13.88      0.00
  -19   48    5      8.58      0.00
  -16   48    5     -2.34      0.00
  -13   48    5     -5.46      0.00
  -10   48    5      3.75      0.00
   -7   48    5      0.48      0.00
   -4   48    5    -12.52      0.00
  -42   49    5     -1.71      0.00
  -39   49    5      8.91      0.00
  -36   49    5     -4.94      0.00
  -33   49    5    -13.22      0.00
  -30   49    5      8.55      0.00
  -27   49    5      1.91      0.00
  -24   49    5      1.73      0.00
  -21   49    5      0.76      0.00
  -18   49    5     -2.83      0.00
  -15   49    5     -0.91      0.00
  -12   49    5    -11.30      0.00
   -9   49    5     -9.49      0.00
   -6   49    5     -4.50      0.00
  -41   50    5      6.09      0.00
  -38   50    5     -4.51      0.00
  -35   50    5      0.09      0.00
  -32   50    5    -19.00      0.00
  -29   50    5     -3.10      0.00
  -26   50    5     14.20      0.00
  -23   50    5      7.76      0.00
  -20   50    5    -25.17      0.00
  -17   50    5     -6.97      0.00
  -14   50    5     20.66      0.00
  -11   50    5      7.77      0.00
   -8   50    5      0.71      0.00
  -40   51    5      8.55      0.00
  -37   51    5     10.73      0.00
  -34   51    5     -1.55      0.00
  -31   51    5      3.96      0.00
  -28   51    5     -7.37      0.00
  -25   51    5    -25.31      0.00
  -22   51    5      4.19      0.00
  -19   51    5     17.08      0.00
  -16   51    5      5.18      0.00
  -13   51    5      2.81      0.00
  -10   51    5     11.92      0.00
  -39   52    5      5.08      0.00
  -36   52    5     -5.17      0.00
  -33   52    5     -4.99      0.00
  -30   52    5      2.65      0.00
  -27   52    5     -0.94      0.00
  -24   52    5      2.11      0.00
  -21   52    5    -10.17      0.00
  -18   52    5     -2.75      0.00
  -15   52    5     -3.52      0.00
  -35   53    5      1.97      0.00
  -32   53    5    -12.95      0.00
  -29   53    5     -6.41      0.00
  -26   53    5     -1.41      0.00
  -23   53    5     -4.38      0.00
  -20   53    5     -5.37      0.00
  -17   53    5     14.34      0.00
  -31   54    5      9.12      0.00
  -28   54    5    -10.72      0.00
  -25   54    5      1.14      0.00
  -22   54    5     17.29      0.00
    0    0    6     30.03      0.00
   -1    2    6      4.95      0.00
   -3    3    6    -15.91      0.00
    0    3    6     12.24      0.00
   -2    4    6     -6.60      0.00
   -4    5    6     -1.87      0.00
   -1    5    6     -3.49      0.00
   -6    6    6    -18.12      0.00
   -3    6    6      1.39      0.00
    0    6    6     11.77      0.00
   -5    7    6      3.07      0.00
   -2    7    6      8.24      0.00
   -7    8    6     -4.40      0.00
   -4    8    6     23.66      0.00
   -1    8    6      3.21      0.00
   -9    9    6      4.88      0.00
   -6    9    6      6.63      0.00
   -3    9    6      5.79      0.00
    0    9    6     -6.72      0.00
   -8   10    6    -17.04      0.00
   -5   10    6     11.03      0.00
   -2   10    6      2.86      0.00
  -10   11    6    -13.54      0.00
   -7   11    6     -3.65      0.00
   -4   11    6      4.38      0.00
   -1   11    6     -3.90      0.00
  -12   12    6      3.20      0.00
   -9   12    6     -9.28      0.00
   -6   12    6     -8.49      0.00
   -3   12    6      0.95      0.00
    0   12    6     11.11      0.00
  -11   13    6      4.04      0.00
   -8   13    6     -5.31      0.00
   -5   13    6      0.36      0.00
   -2   13    6     -3.75      0.00
  -13   14    6     16.97      0.00
  -10   14    6      4.20      0.00
   -7   14    6     -2.00      0.00
   -4   14    6     -7.11      0.00
   -1   14    6      0.63      0.00
  -15   15    6      2.66      0.00
  -12   15    6      2.22      0.00
   -9   15    6      2.38      0.00
   -6   15    6      1.94      0.00
   -3   15    6     -4.04      0.00
    0   15    6    -17.21      0.00
  -14   16    6      8.47      0.00
  -11   16    6     12.38      0.00
   -8   16    6      5.50      0.00
   -5   16    6     -2.79      0.00
   -2   16    6     -2.87      0.00
  -16   17    6    -10.70      0.00
  -13   17    6      8.90      0.00
  -10   17    6     11.60      0.00
   -7   17    6     -3.82      0.00
   -4   17    6      0.44      0.00
   -1   17    6      2.92      0.00
  -18   18    6     -4.35      0.00
  -15   18    6      1.26      0.00
  -12   18    6      2.57      0.00
   -9   18    6      0.52      0.00
   -6   18    6     -1.89      0.00
   -3   18    6     -1.63      0.00
    0   18    6      2.53      0.00
  -17   19    6    -16.30      0.00
  -14   19    6      3.73      0.00
  -11   19    6     -0.94      0.00
   -8   19    6     -4.27      0.00
   -5   19    6      7.37      0.00
   -2   19    6      6.17      0.00
  -19   20    6    -12.89      0.00
  -16   20    6     -8.04      0.00
  -13   20    6     -2.20      0.00
  -10   20    6     -3.21      0.00
   -7   20    6      2.15      0.00
   -4   20    6     11.00      0.00
   -1   20    6     -0.76      0.00
  -21   21    6     -7.43      0.00
  -18   21    6      2.81      0.00
  -15   21    6      1.76      0.00
  -12   21    6     -9.01      0.00
   -9   21    6      1.07      0.00
   -6   21    6     17.78      0.00
   -3   21    6      8.21      0.00
    0   21    6     -1.23      0.00
  -20   22    6      1.01      0.00
  -17   22    6     -2.66      0.00
  -14   22    6     -4.72      0.00
  -11   22    6    -10.10      0.00
   -8   22    6      3.83      0.00
   -5   22    6      8.99      0.00
   -2   22    6     -1.52      0.00
  -22   23    6      3.78      0.00
  -19   23    6      3.43      0.00
  -16   23    6     -3.02      0.00
  -13   23    6      0.52      0.00
  -10   23    6      1.66      0.00
   -7   23    6      1.50      0.00
   -4   23    6     -7.12      0.00
   -1   23    6     -4.79      0.00
  -24   24    6      7.28      0.00
  -21   24    6      3.94      0.00
  -18   24    6      1.44      0.00
  -15   24    6     -5.21      0.00
  -12   24    6      2.91      0.00
   -9   24    6     14.71      0.00
   -6   24    6      0.87      0.00
   -3   24    6     -7.77      0.00
    0   24    6      5.37      0.00
  -23   25    6      7.73      0.00
  -20   25    6      7.83      0.00
  -17   25    6     -9.93      0.00
  -14   25    6     -3.24      0.00
  -11   25    6      6.48      0.00
   -8   25    6      2.45      0.00
   -5   25    6     -0.84      0.00
   -2   25    6      9.96      0.00
  -25   26    6     -5.20      0.00
  -22   26    6     11.78      0.00
  -19   26    6      2.86      0.00
  -16   26    6     -5.33      0.00
  -13   26    6      0.90      0.00
  -10   26    6     -3.16      0.00
   -7   26    6    -11.53      0.00
   -4   26    6     -4.43      0.00
   -1   26    6     10.05      0.00
  -27   27    6      5.23      0.00
  -24   27    6     12.31      0.00
  -21   27    6      9.78      0.00
  -18   27    6     -7.86      0.00
  -15   27    6     -9.45      0.00
  -12   27    6      2.53      0.00
   -9   27    6      0.84      0.00
   -6   27    6     -5.45      0.00
   -3   27    6      5.97      0.00
    0   27    6      0.89      0.00
  -26   28    6     -8.25      0.00
  -23   28    6     13.03      0.00
  -20   28    6      2.91      0.00
  -17   28    6     -4.96      0.00
  -14   28    6      4.78      0.00
  -11   28    6     -0.23      0.00
   -8   28    6     -8.36      0.00
   -5   28    6      9.08      0.00
   -2   28    6     14.18      0.00
  -28   29    6    -11.07      0.00
  -25   29    6      3.60      0.00
  -22   29    6      7.64      0.00
  -19   29    6      1.80      0.00
  -16   29    6      1.12      0.00
  -13   29    6     -0.11      0.00
  -10   29    6     -6.85      0.00
   -7   29    6     -7.29      0.00
   -4   29    6      0.24      0.00
   -1   29    6     -1.20      0.00
  -30   30    6     -6.47      0.00
  -27   30    6    -10.41      0.00
  -24   30    6     -7.49      0.00
  -21   30    6      4.57      0.00
  -18   30    6      4.89      0.00
  -15   30    6      1.57      0.00
  -12   30    6     -1.62      0.00
   -9   30    6     -7.70      0.00
   -6   30    6      0.33      0.00
   -3   30    6      1.69      0.00
    0   30    6     -9.06      0.00
  -29   31    6     -5.42      0.00
  -26   31    6      0.63      0.00
  -23   31    6      4.08      0.00
  -20   31    6      1.48      0.00
  -17   31    6      2.06      0.00
  -14   31    6     -4.71      0.00
  -11   31    6     -7.61      0.00
   -8   31    6      3.55      0.00
   -5   31    6     11.98      0.00
   -2   31    6      2.74      0.00
  -31   32    6     -0.34      0.00
  -28   32    6     -3.52      0.00
  -25   32    6     -9.49      0.00
  -22   32    6     -5.58      0.00
  -19   32    6      6.85      0.00
  -16   32    6      1.61      0.00
  -13   32    6     -7.08      0.00
  -10   32    6     -4.85      0.00
   -7   32    6      1.73      0.00
   -4   32    6     -0.08      0.00
   -1   32    6     -1.15      0.00
  -33   33    6     11.50      0.00
  -30   33    6      6.07      0.00
  -27   33    6    -12.47      0.00
  -24   33    6    -14.33      0.00
  -21   33    6      3.28      0.00
  -18   33    6      4.98      0.00
  -15   33    6     -8.37      0.00
  -12   33    6     -6.77      0.00
   -9   33    6     -2.13      0.00
   -6   33    6     11.87      0.00
   -3   33    6     -0.51      0.00
    0   33    6    -10.36      0.00
  -32   34    6      7.88      0.00
  -29   34    6      7.24      0.00
  -26   34    6      3.22      0.00
  -23   34    6      0.28      0.00
  -20   34    6      0.01      0.00
  -17   34    6      0.53      0.00
  -14   34    6     -6.59      0.00
  -11   34    6      5.41      0.00
   -8   34    6      5.38      0.00
   -5   34    6     -5.95      0.00
   -2   34    6     -0.58      0.00
  -34   35    6     10.51      0.00
  -31   35    6      2.50      0.00
  -28   35    6     -1.46      0.00
  -25   35    6     -7.64      0.00
  -22   35    6     -8.35      0.00
  -19   35    6     -0.66      0.00
  -16   35    6     -7.13      0.00
  -13   35    6     -0.69      0.00
  -10   35    6      6.11      0.00
   -7   35    6      7.54      0.00
   -4   35    6     -0.27      0.00
   -1   35    6      6.38      0.00
  -36   36    6      1.24      0.00
  -33   36    6      9.64      0.00
  -30   36    6     17.91      0.00
  -27   36    6      0.75      0.00
  -24   36    6     -8.86      0.00
  -21   36    6     -3.29      0.00
  -18   36    6     -4.26      0.00
  -15   36    6     -7.96      0.00
  -12   36    6     -1.89      0.00
   -9   36    6      9.08      0.00
   -6   36    6     14.79      0.00
   -3   36    6     -3.58      0.00
    0   36    6     -4.09      0.00
  -35   37    6     -6.16      0.00
  -32   37    6      2.17      0.00
  -29   37    6      3.78      0.00
  -26   37    6      3.57      0.00
  -23   37    6     -2.80      0.00
  -20   37    6      5.61      0.00
  -17   37    6      0.32      0.00
  -14   37    6     -2.30      0.00
  -11   37    6      0.64      0.00
   -8   37    6     -9.33      0.00
   -5   37    6     -8.77      0.00
   -2   37    6      8.71      0.00
  -37   38    6      2.78      0.00
  -34   38    6      0.41      0.00
  -31   38    6      0.00      0.00
  -28   38    6     -1.57      0.00
  -25   38    6     -5.67      0.00
  -22   38    6      4.46      0.00
  -19   38    6      7.27      0.00
  -16   38    6     -2.75      0.00
  -13   38    6      4.60      0.00
  -10   38    6      3.84      0.00
   -7   38    6     -0.74      0.00
   -4   38    6     -3.07      0.00
   -1   38    6      4.85      0.00
  -39   39    6     11.17      0.00
  -36   39    6     -0.61      0.00
  -33   39    6      5.89      0.00
  -30   39    6     14.48      0.00
  -27   39    6     -2.66      0.00
  -24   39    6     -8.67      0.00
  -21   39    6      5.72      0.00
  -18   39    6      3.80      0.00
  -15   39    6     -1.43      0.00
  -12   39    6     -4.34      0.00
   -9   39    6     11.35      0.00
   -6   39    6      3.28      0.00
   -3   39    6     -6.76      0.00
    0   39    6     -9.41      0.00
  -38   40    6     -5.51      0.00
  -35   40    6    -13.11      0.00
  -32   40    6     -2.84      0.00
  -29   40    6     -6.15      0.00
  -26   40    6      2.00      0.00
  -23   40    6      3.16      0.00
  -20   40    6      5.25      0.00
  -17   40    6     -6.53      0.00
  -14   40    6     -1.23      0.00
  -11   40    6     -1.27      0.00
   -8   40    6      0.52      0.00
   -5   40    6      1.53      0.00
   -2   40    6      5.36      0.00
  -40   41    6     10.89      0.00
  -37   41    6      3.79      0.00
  -34   41    6      4.23      0.00
  -31   41    6      5.25      0.00
  -28   41    6     -7.76      0.00
  -25   41    6      0.14      0.00
  -22   41    6     19.85      0.00
  -19   41    6     13.10      0.00
  -16   41    6     -2.82      0.00
  -13   41    6      1.19      0.00
  -10   41    6      3.13      0.00
   -7   41    6     -1.29      0.00
   -4   41    6      1.69      0.00
   -1   41    6      2.58      0.00
  -42   42    6     -5.21      0.00
  -39   42    6      2.85      0.00
  -36   42    6     -5.43      0.00
  -33   42    6     15.46      0.00
  -30   42    6     19.67      0.00
  -27   42    6     -1.94      0.00
  -24   42    6     -3.20      0.00
  -21   42    6     -0.04      0.00
  -18   42    6     -1.50      0.00
  -15   42    6     -0.92      0.00
  -12   42    6     -0.45      0.00
   -9   42    6     -1.56      0.00
   -6   42    6     -8.48      0.00
   -3   42    6     -2.48      0.00
    0   42    6     -6.45      0.00
  -41   43    6      5.62      0.00
  -38   43    6     -5.80      0.00
  -35   43    6     -1.66      0.00
  -32   43    6     -2.31      0.00
  -29   43    6     -2.05      0.00
  -26   43    6     -1.63      0.00
  -23   43    6     -1.06      0.00
  -20   43    6      0.11      0.00
  -17   43    6     -0.30      0.00
  -14   43    6     -4.04      0.00
  -11   43    6     -1.12      0.00
   -8   43    6      2.17      0.00
   -5   43    6      3.57      0.00
   -2   43    6      9.60      0.00
  -43   44    6      3.12      0.00
  -40   44    6      6.51      0.00
  -37   44    6     10.64      0.00
  -34   44    6     17.07      0.00
  -31   44    6     13.70      0.00
  -28   44    6     -2.75      0.00
  -25   44    6     -7.53      0.00
  -22   44    6     13.71      0.00
  -19   44    6     17.65      0.00
  -16   44    6     -0.58      0.00
  -13   44    6      4.24      0.00
  -10   44    6     -6.55      0.00
   -7   44    6      0.70      0.00
   -4   44    6      2.14      0.00
   -1   44    6      0.43      0.00
  -45   45    6    -12.40      0.00
  -42   45    6     -7.70      0.00
  -39   45    6     -9.23      0.00
  -36   45    6     -2.83      0.00
  -33   45    6     24.22      0.00
  -30   45    6      3.00      0.00
  -27   45    6     -2.41      0.00
  -24   45    6      1.02      0.00
  -21   45    6     -4.81      0.00
  -18   45    6      2.69      0.00
  -15   45    6     -2.22      0.00
  -12   45    6     -0.81      0.00
   -9   45    6     -2.58      0.00
   -6   45    6      0.74      0.00
   -3   45    6      0.04      0.00
    0   45    6      0.57      0.00
  -44   46    6      0.04      0.00
  -41   46    6      0.66      0.00
  -38   46    6      0.54      0.00
  -35   46    6     -5.44      0.00
  -32   46    6     -4.25      0.00
  -29   46    6     -5.33      0.00
  -26   46    6    -10.56      0.00
  -23   46    6     -3.17      0.00
  -20   46    6      5.52      0.00
  -17   46    6     -2.78      0.00
  -14   46    6     -5.50      0.00
  -11   46    6      0.76      0.00
   -8   46    6      1.11      0.00
   -5   46    6      3.73      0.00
   -2   46    6     11.81      0.00
  -43   47    6     14.15      0.00
  -40   47    6     23.19      0.00
  -37   47    6     12.69      0.00
  -34   47    6      4.03      0.00
  -31   47    6      7.87      0.00
  -28   47    6     13.52      0.00
  -25   47    6     -4.85      0.00
  -22   47    6      6.55      0.00
  -19   47    6     -0.15      0.00
  -16   47    6      0.21      0.00
  -13   47    6     -4.38      0.00
  -10   47    6    -17.16      0.00
   -7   47    6     -3.02      0.00
   -4   47    6    -11.70      0.00
  -42   48    6      4.32      0.00
  -39   48    6      5.08      0.00
  -36   48    6     23.93      0.00
  -33   48    6      7.38      0.00
  -30   48    6    -17.58      0.00
  -27   48    6      2.35      0.00
  -24   48    6      0.72      0.00
  -21   48    6      1.26      0.00
  -18   48    6     -5.02      0.00
  -15   48    6    -10.36      0.00
  -12   48    6      6.98      0.00
   -9   48    6      2.83      0.00
   -6   48    6     -7.04      0.00
  -41   49    6      4.53      0.00
  -38   49    6     -1.49      0.00
  -35   49    6     -9.82      0.00
  -32   49    6     -6.41      0.00
  -29   49    6     -3.06      0.00
  -26   49    6     -7.70      0.00
  -23   49    6      0.35      0.00
  -20   49    6     -1.43      0.00
  -17   49    6     -0.96      0.00
  -14   49    6      5.55      0.00
  -11   49    6      4.69      0.00
   -8   49    6      0.89      0.00
  -40   50    6     22.72      0.00
  -37   50    6      9.98      0.00
  -34   50    6    -16.37      0.00
  -31   50    6      2.21      0.00
  -28   50    6     15.52      0.00
  -25   50    6     -3.40      0.00
  -22   50    6     -5.02      0.00
  -19   50    6     -5.83      0.00
  -16   50    6      6.80      0.00
  -13   50    6     -7.08      0.00
  -10   50    6     -0.05      0.00
  -36   51    6     41.09      0.00
  -33   51    6      2.97      0.00
  -30   51    6    -10.92      0.00
  -27   51    6    -10.20      0.00
  -24   51    6     -3.09      0.00
  -21   51    6      3.87      0.00
  -18   51    6     -6.18      0.00
  -15   51    6     -7.57      0.00
  -35   52    6     -0.32      0.00
  -32   52    6     -1.96      0.00
  -29   52    6     -1.88      0.00
  -26   52    6      1.07      0.00
  -23   52    6      6.53      0.00
  -20   52    6      4.07      0.00
  -17   52    6      2.40      0.00
  -28   53    6     -5.49      0.00
  -25   53    6      0.98      0.00
   -1    1    7     23.17      0.00
    0    2    7     -0.75      0.00
   -2    3    7      1.81      0.00
   -4    4    7     -8.43      0.00
   -1    4    7     -7.23      0.00
   -3    5    7    -11.46      0.00
    0    5    7    -11.26      0.00
   -5    6    7     -7.97      0.00
   -2    6    7     -4.83      0.00
   -7    7    7     -1.18      0.00
   -4    7    7     -4.24      0.00
   -1    7    7    -17.66      0.00
   -6    8    7      3.56      0.00
   -3    8    7      6.05      0.00
    0    8    7     -8.04      0.00
   -8    9    7     -9.76      0.00
   -5    9    7      3.45      0.00
   -2    9    7     -0.22      0.00
  -10   10    7     -1.77      0.00
   -7   10    7     -1.78      0.00
   -4   10    7      3.09      0.00
   -1   10    7      0.64      0.00
   -9   11    7     -8.90      0.00
   -6   11    7     -2.80      0.00
   -3   11    7     -4.16      0.00
    0   11    7      4.59      0.00
  -11   12    7      0.35      0.00
   -8   12    7     -8.94      0.00
   -5   12    7      2.80      0.00
   -2   12    7      5.76      0.00
  -13   13    7      1.14      0.00
  -10   13    7     -4.68      0.00
   -7   13    7      1.35      0.00
   -4   13    7      4.34      0.00
   -1   13    7      8.56      0.00
  -12   14    7     -4.82      0.00
   -9   14    7     -6.34      0.00
   -6   14    7     -2.18      0.00
   -3   14    7      0.58      0.00
    0   14    7     -4.24      0.00
  -14   15    7      5.47      0.00
  -11   15    7      8.04      0.00
   -8   15    7      5.80      0.00
   -5   15    7     -7.00      0.00
   -2   15    7     -8.12      0.00
  -16   16    7    -11.09      0.00
  -13   16    7     -6.32      0.00
  -10   16    7      5.59      0.00
   -7   16    7      4.63      0.00
   -4   16    7     -6.80      0.00
   -1   16    7      0.93      0.00
  -15   17    7     -8.66      0.00
  -12   17    7      2.29      0.00
   -9   17    7     12.30      0.00
   -6   17    7     -1.72      0.00
   -3   17    7     -8.30      0.00
    0   17    7     -5.43      0.00
  -17   18    7     -4.92      0.00
  -14   18    7     -9.25      0.00
  -11   18    7     -1.62      0.00
   -8   18    7      4.29      0.00
   -5   18    7     -4.23      0.00
   -2   18    7      0.47      0.00
  -19   19    7      6.59      0.00
  -16   19    7     -0.25      0.00
  -13   19    7     -2.91      0.00
  -10   19    7     -0.12      0.00
   -7   19    7     -6.10      0.00
   -4   19    7      0.54      0.00
   -1   19    7      6.04      0.00
  -18   20    7     -0.04      0.00
  -15   20    7     -5.68      0.00
  -12   20    7      2.92      0.00
   -9   20    7     -6.38      0.00
   -6   20    7     -4.14      0.00
   -3   20    7      6.12      0.00
    0   20    7      6.87      0.00
  -20   21    7      7.60      0.00
  -17   21    7     -2.87      0.00
  -14   21    7     -9.72      0.00
  -11   21    7     -0.37      0.00
   -8   21    7      7.17      0.00
   -5   21    7      8.16      0.00
   -2   21    7      4.16      0.00
  -22   22    7     -0.69      0.00
  -19   22    7      3.39      0.00
  -16   22    7      5.06      0.00
  -13   22    7      2.94      0.00
  -10   22    7     -0.66      0.00
   -7   22    7     -0.92      0.00
   -4   22    7     -0.84      0.00
   -1   22    7     -3.20      0.00
  -21   23    7     -1.02      0.00
  -18   23    7     -1.02      0.00
  -15   23    7      5.46      0.00
  -12   23    7      3.71      0.00
   -9   23    7     -8.28      0.00
   -6   23    7     -0.81      0.00
   -3   23    7     -0.35      0.00
    0   23    7     -6.75      0.00
  -23   24    7     -4.33      0.00
  -20   24    7      5.49      0.00
  -17   24    7      4.82      0.00
  -14   24    7     10.07      0.00
  -11   24    7     -2.48      0.00
   -8   24    7     -7.84      0.00
   -5   24    7     -3.38      0.00
   -2   24    7      4.27      0.00
  -25   25    7     -1.18      0.00
  -22   25    7     -9.79      0.00
  -19   25    7    -11.75      0.00
  -16   25    7     -0.24      0.00
  -13   25    7      4.33      0.00
  -10   25    7     -3.68      0.00
   -7   25    7     -3.90      0.00
   -4   25    7     -3.33      0.00
   -1   25    7      3.81      0.00
  -24   26    7     -8.57      0.00
  -21   26    7     -1.16      0.00
  -18   26    7      5.19      0.00
  -15   26    7     11.21      0.00
  -12   26    7      0.80      0.00
   -9   26    7     -5.16      0.00
   -6   26    7      2.67      0.00
   -3   26    7      2.02      0.00
    0   26    7     -6.67      0.00
  -26   27    7     -2.04      0.00
  -23   27    7     -0.33      0.00
  -20   27    7      0.08      0.00
  -17   27    7      5.96      0.00
  -14   27    7      3.72      0.00
  -11   27    7    -13.10      0.00
   -8   27    7    -10.18      0.00
   -5   27    7     -1.46      0.00
   -2   27    7      5.00      0.00
  -28   28    7      2.83      0.00
  -25   28    7     -1.51      0.00
  -22   28    7     -2.75      0.00
  -19   28    7     -2.39      0.00
  -16   28    7     -3.53      0.00
  -13   28    7     -2.52      0.00
  -10   28    7     -4.17      0.00
   -7   28    7     -1.14      0.00
   -4   28    7      3.72      0.00
   -1   28    7      0.19      0.00
  -27   29    7      4.30      0.00
  -24   29    7     -1.34      0.00
  -21   29    7      5.86      0.00
  -18   29    7      1.43      0.00
  -15   29    7     -2.05      0.00
  -12   29    7     -1.23      0.00
   -9   29    7      2.60      0.00
   -6   29    7      4.63      0.00
   -3   29    7     -1.02      0.00
    0   29    7     -3.57      0.00
  -29   30    7      1.82      0.00
  -26   30    7      3.78      0.00
  -23   30    7      3.01      0.00
  -20   30    7     -1.26      0.00
  -17   30    7      6.75      0.00
  -14   30    7     -2.18      0.00
  -11   30    7     -2.48      0.00
   -8   30    7      4.85      0.00
   -5   30    7      7.33      0.00
   -2   30    7      1.81      0.00
  -31   31    7      1.41      0.00
  -28   31    7     -0.18      0.00
  -25   31    7     -1.56      0.00
  -22   31    7     12.27      0.00
  -19   31    7     -0.41      0.00
  -16   31    7     -5.84      0.00
  -13   31    7      1.09      0.00
  -10   31    7      0.94      0.00
   -7   31    7     -0.90      0.00
   -4   31    7      3.42      0.00
   -1   31    7     -0.03      0.00
  -30   32    7     -1.31      0.00
  -27   32    7      1.20      0.00
  -24   32    7     -2.25      0.00
  -21   32    7     -2.90      0.00
  -18   32    7     -6.05      0.00
  -15   32    7     -0.31      0.00
  -12   32    7      7.06      0.00
   -9   32    7      0.45      0.00
   -6   32    7     -5.10      0.00
   -3   32    7     -0.58      0.00
    0   32    7      2.77      0.00
  -32   33    7      0.07      0.00
  -29   33    7      5.16      0.00
  -26   33    7     14.62      0.00
  -23   33    7      3.46      0.00
  -20   33    7    -13.18      0.00
  -17   33    7      2.30      0.00
  -14   33    7     -0.48      0.00
  -11   33    7      9.32      0.00
   -8   33    7     16.40      0.00
   -5   33    7     13.70      0.00
   -2   33    7      1.92      0.00
  -34   34    7      9.66      0.00
  -31   34    7      7.89      0.00
  -28   34    7      4.12      0.00
  -25   34    7      5.80      0.00
  -22   34    7     -4.71      0.00
  -19   34    7    -14.56      0.00
  -16   34    7     -2.27      0.00
  -13   34    7      0.91      0.00
  -10   34    7     -2.59      0.00
   -7   34    7     -0.30      0.00
   -4   34    7      0.95      0.00
   -1   34    7      4.64      0.00
  -33   35    7     -1.89      0.00
  -30   35    7      0.91      0.00
  -27   35    7      5.73      0.00
  -24   35    7     -1.76      0.00
  -21   35    7    -10.95      0.00
  -18   35    7     -1.64      0.00
  -15   35    7      1.23      0.00
  -12   35    7     -0.21      0.00
   -9   35    7    -10.10      0.00
   -6   35    7     -1.65      0.00
   -3   35    7      1.20      0.00
    0   35    7     -0.19      0.00
  -35   36    7     13.11      0.00
  -32   36    7      3.92      0.00
  -29   36    7      6.64      0.00
  -26   36    7     17.82      0.00
  -23   36    7    -10.50      0.00
  -20   36    7    -17.43      0.00
  -17   36    7      2.12      0.00
  -14   36    7     -4.71      0.00
  -11   36    7     -1.33      0.00
   -8   36    7      6.78      0.00
   -5   36    7      1.57      0.00
   -2   36    7      5.58      0.00
  -37   37    7      8.91      0.00
  -34   37    7     -1.19      0.00
  -31   37    7     -4.46      0.00
  -28   37    7     -5.63      0.00
  -25   37    7     -6.16      0.00
  -22   37    7    -15.47      0.00
  -19   37    7      2.72      0.00
  -16   37    7      5.81      0.00
  -13   37    7      1.80      0.00
  -10   37    7     -2.19      0.00
   -7   37    7      2.28      0.00
   -4   37    7      2.25      0.00
   -1   37    7     13.87      0.00
  -36   38    7      0.02      0.00
  -33   38    7    -12.22      0.00
  -30   38    7     -1.06      0.00
  -27   38    7      0.08      0.00
  -24   38    7      0.48      0.00
  -21   38    7      1.18      0.00
  -18   38    7      3.80      0.00
  -15   38    7      3.03      0.00
  -12   38    7    -11.69      0.00
   -9   38    7     -7.92      0.00
   -6   38    7     12.15      0.00
   -3   38    7      5.10      0.00
    0   38    7      2.43      0.00
  -38   39    7      4.62      0.00
  -35   39    7     -2.96      0.00
  -32   39    7     -3.45      0.00
  -29   39    7     -6.91      0.00
  -26   39    7      6.93      0.00
  -23   39    7     -2.09      0.00
  -20   39    7     -1.10      0.00
  -17   39    7     -7.92      0.00
  -14   39    7     -8.63      0.00
  -11   39    7     -1.30      0.00
   -8   39    7      3.68      0.00
   -5   39    7     -2.35      0.00
   -2   39    7      5.49      0.00
  -40   40    7     10.13      0.00
  -37   40    7     -6.53      0.00
  -34   40    7    -25.62      0.00
  -31   40    7    -23.91      0.00
  -28   40    7     -6.86      0.00
  -25   40    7      8.69      0.00
  -22   40    7      7.09      0.00
  -19   40    7      2.80      0.00
  -16   40    7      5.35      0.00
  -13   40    7      3.60      0.00
  -10   40    7     -0.05      0.00
   -7   40    7     -2.50      0.00
   -4   40    7     -3.49      0.00
   -1   40    7      6.66      0.00
  -39   41    7     -0.26      0.00
  -36   41    7     -0.42      0.00
  -33   41    7     -3.39      0.00
  -30   41    7     -7.60      0.00
  -27   41    7     -4.04      0.00
  -24   41    7      6.37      0.00
  -21   41    7      4.03      0.00
  -18   41    7      1.13      0.00
  -15   41    7     -0.86      0.00
  -12   41    7     -9.24      0.00
   -9   41    7      6.63      0.00
   -6   41    7     10.97      0.00
   -3   41    7     -0.45      0.00
    0   41    7     -2.70      0.00
  -41   42    7     -8.74      0.00
  -38   42    7     -7.60      0.00
  -35   42    7      3.89      0.00
  -32   42    7      4.61      0.00
  -29   42    7    -13.51      0.00
  -26   42    7     -1.18      0.00
  -23   42    7      2.00      0.00
  -20   42    7     -6.29      0.00
  -17   42    7     -9.76      0.00
  -14   42    7     -1.66      0.00
  -11   42    7     -0.13      0.00
   -8   42    7     -3.52      0.00
   -5   42    7     -3.41      0.00
   -2   42    7      0.15      0.00
  -43   43    7      5.17      0.00
  -40   43    7      3.09      0.00
  -37   43    7     -6.74      0.00
  -34   43    7    -16.45      0.00
  -31   43    7     -5.81      0.00
  -28   43    7      7.54      0.00
  -25   43    7     10.23      0.00
  -22   43    7     -1.45      0.00
  -19   43    7     -4.54      0.00
  -16   43    7      3.14      0.00
  -13   43    7     -0.66      0.00
  -10   43    7     -2.50      0.00
   -7   43    7     -8.52      0.00
   -4   43    7     -1.12      0.00
   -1   43    7      3.90      0.00
  -42   44    7    -14.98      0.00
  -39   44    7     18.84      0.00
  -36   44    7     14.36      0.00
  -33   44    7      7.31      0.00
  -30   44    7      3.38      0.00
  -27   44    7     -2.21      0.00
  -24   44    7      2.23      0.00
  -21   44    7      0.78      0.00
  -18   44    7     -3.98      0.00
  -15   44    7      4.10      0.00
  -12   44    7      3.37      0.00
   -9   44    7      5.02      0.00
   -6   44    7      2.96      0.00
   -3   44    7     -7.92      0.00
    0   44    7     -7.74      0.00
  -44   45    7    -13.24      0.00
  -41   45    7     -1.55      0.00
  -38   45    7     -2.65      0.00
  -35   45    7     10.61      0.00
  -32   45    7     10.78      0.00
  -29   45    7      3.21      0.00
  -26   45    7      7.88      0.00
  -23   45    7      3.70      0.00
  -20   45    7     -3.21      0.00
  -17   45    7     -3.75      0.00
  -14   45    7    -10.84      0.00
  -11   45    7    -14.68      0.00
   -8   45    7     -7.65      0.00
   -5   45    7     -2.38      0.00
   -2   45    7     -3.37      0.00
  -40   46    7     12.68      0.00
  -37   46    7     -3.57      0.00
  -34   46    7     -5.06      0.00
  -31   46    7      4.37      0.00
  -28   46    7     -0.73      0.00
  -25   46    7     -1.49      0.00
  -22   46    7     -0.28      0.00
  -19   46    7      6.39      0.00
  -16   46    7      7.60      0.00
  -13   46    7      2.53      0.00
  -10   46    7     -2.73      0.00
   -7   46    7     -5.21      0.00
   -4   46    7     -4.12      0.00
  -39   47    7     19.19      0.00
  -36   47    7    -14.16      0.00
  -33   47    7     -3.76      0.00
  -30   47    7      1.60      0.00
  -27   47    7      0.21      0.00
  -24   47    7     -0.96      0.00
  -21   47    7     -3.77      0.00
  -18   47    7      4.49      0.00
  -15   47    7      8.35      0.00
  -12   47    7     -7.10      0.00
   -9   47    7      4.82      0.00
   -6   47    7     -0.26      0.00
  -38   48    7     -7.32      0.00
  -35   48    7      8.36      0.00
  -32   48    7     14.77      0.00
  -29   48    7     18.44      0.00
  -26   48    7     17.09      0.00
  -23   48    7      0.76      0.00
  -20   48    7     -8.05      0.00
  -17   48    7     -5.64      0.00
  -14   48    7     -5.51      0.00
  -11   48    7     -8.25      0.00
   -8   48    7     -4.56      0.00
  -37   49    7    -13.06      0.00
  -34   49    7      5.10      0.00
  -31   49    7      4.55      0.00
  -28   49    7      1.31      0.00
  -25   49    7     -3.47      0.00
  -22   49    7     -0.13      0.00
  -19   49    7      9.19      0.00
  -16   49    7     13.77      0.00
  -13   49    7     -0.19      0.00
  -33   50    7    -20.16      0.00
  -30   50    7     -7.71      0.00
  -27   50    7     -6.71      0.00
  -24   50    7     -9.19      0.00
  -21   50    7     -5.73      0.00
  -18   50    7      5.65      0.00
  -15   50    7     -8.82      0.00
  -29   51    7     -2.68      0.00
  -26   51    7      3.02      0.00
  -23   51    7    -10.66      0.00
  -20   51    7    -12.29      0.00
    0    1    8      1.29      0.00
   -2    2    8     -7.31      0.00
   -1    3    8     -9.38      0.00
   -3    4    8     -4.86      0.00
    0    4    8     -1.68      0.00
   -5    5    8      4.41      0.00
   -2    5    8      0.17      0.00
   -4    6    8     -1.99      0.00
   -1    6    8     -5.19      0.00
   -6    7    8      0.79      0.00
   -3    7    8      3.11      0.00
    0    7    8     -6.44      0.00
   -8    8    8      3.24      0.00
   -5    8    8     14.25      0.00
   -2    8    8     10.21      0.00
   -7    9    8      4.25      0.00
   -4    9    8      9.31      0.00
   -1    9    8     -1.86      0.00
   -9   10    8     -3.76      0.00
   -6   10    8     -0.07      0.00
   -3   10    8      0.29      0.00
    0   10    8      2.51      0.00
  -11   11    8      6.23      0.00
   -8   11    8     -5.92      0.00
   -5   11    8      2.87      0.00
   -2   11    8      3.63      0.00
  -10   12    8     -2.80      0.00
   -7   12    8     -0.62      0.00
   -4   12    8      2.71      0.00
   -1   12    8      3.82      0.00
  -12   13    8     -4.07      0.00
   -9   13    8     -4.73      0.00
   -6   13    8      0.02      0.00
   -3   13    8      1.70      0.00
    0   13    8     15.68      0.00
  -14   14    8      0.42      0.00
  -11   14    8      6.20      0.00
   -8   14    8     -5.68      0.00
   -5   14    8     -2.52      0.00
   -2   14    8      2.68      0.00
  -13   15    8      0.77      0.00
  -10   15    8      3.75      0.00
   -7   15    8     -2.89      0.00
   -4   15    8     -2.95      0.00
   -1   15    8      5.52      0.00
  -15   16    8     -2.44      0.00
  -12   16    8      5.71      0.00
   -9   16    8     12.12      0.00
   -6   16    8     -4.38      0.00
   -3   16    8      2.09      0.00
    0   16    8     11.17      0.00
  -17   17    8     -5.26      0.00
  -14   17    8     -3.23      0.00
  -11   17    8     -0.72      0.00
   -8   17    8     -5.61      0.00
   -5   17    8      3.59      0.00
   -2   17    8      4.86      0.00
  -16   18    8     -0.99      0.00
  -13   18    8      3.30      0.00
  -10   18    8     -1.85      0.00
   -7   18    8     -9.11      0.00
   -4   18    8      0.62      0.00
   -1   18    8      3.91      0.00
  -18   19    8      6.91      0.00
  -15   19    8      3.88      0.00
  -12   19    8      4.20      0.00
   -9   19    8     -0.32      0.00
   -6   19    8     -0.98      0.00
   -3   19    8      9.49      0.00
    0   19    8      1.65      0.00
  -20   20    8     14.63      0.00
  -17   20    8      4.45      0.00
  -14   20    8     -2.47      0.00
  -11   20    8     -9.60      0.00
   -8   20    8      1.92      0.00
   -5   20    8     10.11      0.00
   -2   20    8      1.57      0.00
  -19   21    8      2.68      0.00
  -16   21    8     -0.58      0.00
  -13   21    8     -1.31      0.00
  -10   21    8     -5.05      0.00
   -7   21    8      0.68      0.00
   -4   21    8     -2.86      0.00
   -1   21    8     -4.31      0.00
  -21   22    8     -0.17      0.00
  -18   22    8      3.22      0.00
  -15   22    8     -2.13      0.00
  -12   22    8      0.90      0.00
   -9   22    8     -1.79      0.00
   -6   22    8      4.65      0.00
   -3   22    8      2.34      0.00
    0   22    8     -6.68      0.00
  -23   23    8     -7.69      0.00
  -20   23    8     -2.44      0.00
  -17   23    8     -1.37      0.00
  -14   23    8     11.66      0.00
  -11   23    8      2.44      0.00
   -8   23    8     -3.19      0.00
   -5   23    8     -5.08      0.00
   -2   23    8     -4.46      0.00
  -22   24    8     -6.28      0.00
  -19   24    8     -5.85      0.00
  -16   24    8      1.32      0.00
  -13   24    8      1.24      0.00
  -10   24    8      0.02      0.00
   -7   24    8     -1.21      0.00
   -4   24    8     -6.85      0.00
   -1   24    8      3.56      0.00
  -24   25    8     -8.27      0.00
  -21   25    8     -3.42      0.00
  -18   25    8     -0.31      0.00
  -15   25    8      5.29      0.00
  -12   25    8      6.65      0.00
   -9   25    8     -4.83      0.00
   -6   25    8      2.08      0.00
   -3   25    8     -1.29      0.00
    0   25    8     -9.92      0.00
  -26   26    8     -1.36      0.00
  -23   26    8     -5.61      0.00
  -20   26    8     -7.55      0.00
  -17   26    8     -3.47      0.00
  -14   26    8      5.57      0.00
  -11   26    8     -6.26      0.00
   -8   26    8     -1.44      0.00
   -5   26    8      3.17      0.00
   -2   26    8      4.92      0.00
  -25   27    8      7.86      0.00
  -22   27    8     -6.07      0.00
  -19   27    8    -10.10      0.00
  -16   27    8     -0.82      0.00
  -13   27    8     -1.56      0.00
  -10   27    8      1.06      0.00
   -7   27    8     -4.30      0.00
   -4   27    8      6.82      0.00
   -1   27    8      8.90      0.00
  -27   28    8      7.40      0.00
  -24   28    8      0.25      0.00
  -21   28    8      4.58      0.00
  -18   28    8     -0.37      0.00
  -15   28    8      1.96      0.00
  -12   28    8     -5.14      0.00
   -9   28    8     -8.18      0.00
   -6   28    8     -0.11      0.00
   -3   28    8     -3.54      0.00
    0   28    8     -8.63      0.00
  -29   29    8     15.62      0.00
  -26   29    8      5.83      0.00
  -23   29    8      5.32      0.00
  -20   29    8      1.96      0.00
  -17   29    8     -6.64      0.00
  -14   29    8     -5.79      0.00
  -11   29    8      2.52      0.00
   -8   29    8      7.35      0.00
   -5   29    8      2.68      0.00
   -2   29    8      2.90      0.00
  -28   30    8      3.99      0.00
  -25   30    8      7.35      0.00
  -22   30    8    -10.97      0.00
  -19   30    8      1.34      0.00
  -16   30    8      6.89      0.00
  -13   30    8      5.65      0.00
  -10   30    8      6.01      0.00
   -7   30    8     -3.69      0.00
   -4   30    8      5.09      0.00
   -1   30    8      2.32      0.00
  -30   31    8     -5.47      0.00
  -27   31    8      9.72      0.00
  -24   31    8      0.73      0.00
  -21   31    8      0.10      0.00
  -18   31    8     -2.81      0.00
  -15   31    8     -1.12      0.00
  -12   31    8     -5.59      0.00
   -9   31    8     -2.40      0.00
   -6   31    8      5.85      0.00
   -3   31    8      2.21      0.00
    0   31    8      0.70      0.00
  -32   32    8      4.01      0.00
  -29   32    8      6.45      0.00
  -26   32    8     -5.20      0.00
  -23   32    8      6.89      0.00
  -20   32    8     10.13      0.00
  -17   32    8      0.18      0.00
  -14   32    8     -4.50      0.00
  -11   32    8      4.25      0.00
   -8   32    8     -2.26      0.00
   -5   32    8      0.88      0.00
   -2   32    8      7.00      0.00
  -31   33    8    -32.21      0.00
  -28   33    8     -4.83      0.00
  -25   33    8      1.79      0.00
  -22   33    8      1.04      0.00
  -19   33    8      8.15      0.00
  -16   33    8     -9.27      0.00
  -13   33    8     -2.06      0.00
  -10   33    8      8.52      0.00
   -7   33    8     -1.12      0.00
   -4   33    8     -5.91      0.00
   -1   33    8     -3.81      0.00
  -33   34    8     -1.19      0.00
  -30   34    8      6.72      0.00
  -27   34    8      3.14      0.00
  -24   34    8      0.65      0.00
  -21   34    8     -0.04      0.00
  -18   34    8     -0.74      0.00
  -15   34    8     -4.89      0.00
  -12   34    8     -6.81      0.00
   -9   34    8      3.94      0.00
   -6   34    8      1.33      0.00
   -3   34    8    -13.19      0.00
    0   34    8     -0.17      0.00
  -35   35    8      1.86      0.00
  -32   35    8     -0.22      0.00
  -29   35    8     -1.84      0.00
  -26   35    8     -9.48      0.00
  -23   35    8      0.34      0.00
  -20   35    8      2.86      0.00
  -17   35    8     -1.24      0.00
  -14   35    8     -6.65      0.00
  -11   35    8      2.86      0.00
   -8   35    8      2.47      0.00
   -5   35    8      4.36      0.00
   -2   35    8     -0.76      0.00
  -34   36    8     -2.74      0.00
  -31   36    8    -20.43      0.00
  -28   36    8      4.32      0.00
  -25   36    8      2.89      0.00
  -22   36    8      0.55      0.00
  -19   36    8     -7.10      0.00
  -16   36    8    -19.74      0.00
  -13   36    8      0.71      0.00
  -10   36    8      5.32      0.00
   -7   36    8     -4.68      0.00
   -4   36    8     -8.93      0.00
   -1   36    8     -3.44      0.00
  -36   37    8     22.48      0.00
  -33   37    8      1.82      0.00
  -30   37    8      3.88      0.00
  -27   37    8      5.25      0.00
  -24   37    8     13.53      0.00
  -21   37    8      4.62      0.00
  -18   37    8     -6.20      0.00
  -15   37    8    -15.49      0.00
  -12   37    8    -14.65      0.00
   -9   37    8      0.71      0.00
   -6   37    8    -10.49      0.00
   -3   37    8     -6.40      0.00
    0   37    8     14.92      0.00
  -38   38    8      9.42      0.00
  -35   38    8      2.16      0.00
  -32   38    8     -0.27      0.00
  -29   38    8     -7.04      0.00
  -26   38    8     -7.07      0.00
  -23   38    8     -0.58      0.00
  -20   38    8      2.63      0.00
  -17   38    8     -0.39      0.00
  -14   38    8     -0.81      0.00
  -11   38    8      2.46      0.00
   -8   38    8     -0.25      0.00
   -5   38    8     -2.88      0.00
   -2   38    8     -6.18      0.00
  -37   39    8      9.47      0.00
  -34   39    8     -6.24      0.00
  -31   39    8     -1.29      0.00
  -28   39    8     -0.82      0.00
  -25   39    8      4.33      0.00
  -22   39    8      2.91      0.00
  -19   39    8      1.73      0.00
  -16   39    8      9.69      0.00
  -13   39    8      8.20      0.00
  -10   39    8     -6.26      0.00
   -7   39    8     -6.40      0.00
   -4   39    8     -5.07      0.00
   -1   39    8     -7.43      0.00
  -39   40    8     -0.40      0.00
  -36   40    8     -4.02      0.00
  -33   40    8      1.39      0.00
  -30   40    8     10.34      0.00
  -27   40    8      9.41      0.00
  -24   40    8     13.80      0.00
  -21   40    8     -0.41      0.00
  -18   40    8     -3.78      0.00
  -15   40    8     -5.98      0.00
  -12   40    8     -3.63      0.00
   -9   40    8     10.50      0.00
   -6   40    8     -2.37      0.00
   -3   40    8     -1.38      0.00
    0   40    8     -4.74      0.00
  -41   41    8     -0.37      0.00
  -38   41    8      6.12      0.00
  -35   41    8      1.53      0.00
  -32   41    8      0.35      0.00
  -29   41    8     -8.67      0.00
  -26   41    8      2.09      0.00
  -23   41    8      4.28      0.00
  -20   41    8      2.78      0.00
  -17   41    8     -1.17      0.00
  -14   41    8      7.84      0.00
  -11   41    8      5.61      0.00
   -8   41    8      2.52      0.00
   -5   41    8     -0.47      0.00
   -2   41    8     -4.37      0.00
  -40   42    8    -21.78      0.00
  -37   42    8    -14.03      0.00
  -34   42    8     -0.02      0.00
  -31   42    8      1.75      0.00
  -28   42    8      4.51      0.00
  -25   42    8      0.56      0.00
  -22   42    8     -2.28      0.00
  -19   42    8     10.08      0.00
  -16   42    8     11.66      0.00
  -13   42    8     -1.42      0.00
  -10   42    8     -3.49      0.00
   -7   42    8     -5.40      0.00
   -4   42    8     -8.79      0.00
   -1   42    8     -0.40      0.00
  -42   43    8    -16.58      0.00
  -39   43    8      4.81      0.00
  -36   43    8     11.68      0.00
  -33   43    8      7.35      0.00
  -30   43    8     -3.07      0.00
  -27   43    8     -6.15      0.00
  -24   43    8     -0.64      0.00
  -21   43    8     -5.31      0.00
  -18   43    8     -5.23      0.00
  -15   43    8     -5.11      0.00
  -12   43    8      3.79      0.00
   -9   43    8      3.09      0.00
   -6   43    8     -6.42      0.00
   -3   43    8     -5.79      0.00
  -41   44    8     -1.62      0.00
  -38   44    8      0.41      0.00
  -35   44    8     -0.66      0.00
  -32   44    8      1.61      0.00
  -29   44    8    -14.27      0.00
  -26   44    8    -12.80      0.00
  -23   44    8     -1.35      0.00
  -20   44    8      2.16      0.00
  -17   44    8     -1.42      0.00
  -14   44    8     -1.40      0.00
  -11   44    8      1.36      0.00
   -8   44    8     17.70      0.00
   -5   44    8      7.69      0.00
  -40   45    8    -24.21      0.00
  -37   45    8    -11.37      0.00
  -34   45    8     -5.16      0.00
  -31   45    8      8.34      0.00
  -28   45    8      0.30      0.00
  -25   45    8    -13.99      0.00
  -22   45    8      1.15      0.00
  -19   45    8     14.48      0.00
  -16   45    8      4.91      0.00
  -13   45    8     -0.26      0.00
  -10   45    8      2.51      0.00
   -7   45    8     -0.82      0.00
  -36   46    8     -6.91      0.00
  -33   46    8     -9.34      0.00
  -30   46    8     -9.79      0.00
  -27   46    8      0.44      0.00
  -24   46    8      5.76      0.00
  -21   46    8     -1.65      0.00
  -18   46    8     -1.74      0.00
  -15   46    8     -3.83      0.00
  -12   46    8     -3.55      0.00
   -9   46    8     -2.57      0.00
  -35   47    8      0.62      0.00
  -32   47    8      5.67      0.00
  -29   47    8     -8.68      0.00
  -26   47    8    -11.03      0.00
  -23   47    8      7.95      0.00
  -20   47    8      9.66      0.00
  -17   47    8    -12.76      0.00
  -14   47    8    -25.67      0.00
  -11   47    8      6.76      0.00
  -34   48    8     -4.85      0.00
  -31   48    8      9.70      0.00
  -28   48    8      0.88      0.00
  -25   48    8     -7.85      0.00
  -22   48    8      6.11      0.00
  -19   48    8     18.16      0.00
  -16   48    8      5.33      0.00
  -30   49    8     -7.92      0.00
  -27   49    8      4.60      0.00
  -24   49    8      9.12      0.00
  -21   49    8     10.78      0.00
    0    0    9     -7.00      0.00
   -1    2    9     -0.57      0.00
   -3    3    9     -4.22      0.00
    0    3    9     -0.41      0.00
   -2    4    9     -2.11      0.00
   -4    5    9      2.10      0.00
   -1    5    9     -6.15      0.00
   -6    6    9      5.17      0.00
   -3    6    9      5.56      0.00
    0    6    9      3.72      0.00
   -5    7    9      4.66      0.00
   -2    7    9     -2.68      0.00
   -7    8    9      5.14      0.00
   -4    8    9      3.84      0.00
   -1    8    9     -1.71      0.00
   -9    9    9      7.84      0.00
   -6    9    9     -2.06      0.00
   -3    9    9     -2.32      0.00
    0    9    9     -0.93      0.00
   -8   10    9     -3.40      0.00
   -5   10    9     -5.90      0.00
   -2   10    9     -0.98      0.00
  -10   11    9     -1.14      0.00
   -7   11    9     -1.87      0.00
   -4   11    9      4.54      0.00
   -1   11    9     -0.01      0.00
  -12   12    9     11.47      0.00
   -9   12    9      0.56      0.00
   -6   12    9    -10.18      0.00
   -3   12    9     -0.02      0.00
    0   12    9      5.17      0.00
  -11   13    9      0.71      0.00
   -8   13    9     -9.04      0.00
   -5   13    9     -5.96      0.00
   -2   13    9      1.94      0.00
  -13   14    9     -2.55      0.00
  -10   14    9      4.34      0.00
   -7   14    9     11.13      0.00
   -4   14    9      0.34      0.00
   -1   14    9      1.86      0.00
  -15   15    9     -7.86      0.00
  -12   15    9      6.61      0.00
   -9   15    9      8.30      0.00
   -6   15    9      1.51      0.00
   -3   15    9     -2.36      0.00
    0   15    9    -10.51      0.00
  -14   16    9      1.43      0.00
  -11   16    9      8.51      0.00
   -8   16    9      1.66      0.00
   -5   16    9      1.10      0.00
   -2   16    9      3.93      0.00
  -16   17    9     -6.48      0.00
  -13   17    9     -1.07      0.00
  -10   17    9     11.33      0.00
   -7   17    9      9.53      0.00
   -4   17    9      2.81      0.00
   -1   17    9     -0.05      0.00
  -18   18    9      4.99      0.00
  -15   18    9     -5.02      0.00
  -12   18    9      0.06      0.00
   -9   18    9     -2.74      0.00
   -6   18    9      2.16      0.00
   -3   18    9     -0.09      0.00
    0   18    9     -5.24      0.00
  -17   19    9      4.38      0.00
  -14   19    9      4.74      0.00
  -11   19    9      1.18      0.00
   -8   19    9      4.41      0.00
   -5   19    9      5.21      0.00
   -2   19    9     -7.35      0.00
  -19   20    9      4.83      0.00
  -16   20    9     -9.71      0.00
  -13   20    9     -2.61      0.00
  -10   20    9      3.45      0.00
   -7   20    9      3.47      0.00
   -4   20    9     -1.17      0.00
   -1   20    9     -6.10      0.00
  -21   21    9      6.66      0.00
  -18   21    9      1.68      0.00
  -15   21    9     -0.91      0.00
  -12   21    9     -3.44      0.00
   -9   21    9     -3.88      0.00
   -6   21    9      7.22      0.00
   -3   21    9      1.68      0.00
    0   21    9      2.16      0.00
  -20   22    9      5.26      0.00
  -17   22    9      2.79      0.00
  -14   22    9      5.25      0.00
  -11   22    9      1.00      0.00
   -8   22    9      1.68      0.00
   -5   22    9     -3.43      0.00
   -2   22    9     -7.42      0.00
  -22   23    9      0.74      0.00
  -19   23    9     -9.05      0.00
  -16   23    9      0.26      0.00
  -13   23    9     16.21      0.00
  -10   23    9      2.77      0.00
   -7   23    9     -1.56      0.00
   -4   23    9     -1.57      0.00
   -1   23    9      5.88      0.00
  -24   24    9      0.87      0.00
  -21   24    9     -5.21      0.00
  -18   24    9     -3.80      0.00
  -15   24    9      9.15      0.00
  -12   24    9      4.82      0.00
   -9   24    9      1.09      0.00
   -6   24    9      3.42      0.00
   -3   24    9      2.27      0.00
    0   24    9      6.66      0.00
  -23   25    9     -1.20      0.00
  -20   25    9     -2.87      0.00
  -17   25    9      0.03      0.00
  -14   25    9      2.60      0.00
  -11   25    9     -5.90      0.00
   -8   25    9      2.02      0.00
   -5   25    9     -3.36      0.00
   -2   25    9     -1.51      0.00
  -25   26    9     -3.26      0.00
  -22   26    9      0.25      0.00
  -19   26    9     -3.63      0.00
  -16   26    9      7.64      0.00
  -13   26    9      1.61      0.00
  -10   26    9     -1.37      0.00
   -7   26    9      8.32      0.00
   -4   26    9      4.79      0.00
   -1   26    9      4.08      0.00
  -27   27    9      3.07      0.00
  -24   27    9      1.10      0.00
  -21   27    9     -1.46      0.00
  -18   27    9      0.17      0.00
  -15   27    9      1.56      0.00
  -12   27    9      1.35      0.00
   -9   27    9      3.90      0.00
   -6   27    9      2.12      0.00
   -3   27    9     -0.46      0.00
    0   27    9     -0.86      0.00
  -26   28    9      0.59      0.00
  -23   28    9      6.35      0.00
  -20   28    9     -3.24      0.00
  -17   28    9     -3.33      0.00
  -14   28    9     -2.76      0.00
  -11   28    9     -0.90      0.00
   -8   28    9      2.99      0.00
   -5   28    9     -6.77      0.00
   -2   28    9     -1.87      0.00
  -28   29    9     -2.70      0.00
  -25   29    9      3.28      0.00
  -22   29    9      3.23      0.00
  -19   29    9     -5.19      0.00
  -16   29    9     -1.54      0.00
  -13   29    9     -2.67      0.00
  -10   29    9      5.76      0.00
   -7   29    9     -1.53      0.00
   -4   29    9     -2.49      0.00
   -1   29    9     -1.14      0.00
  -30   30    9     -8.79      0.00
  -27   30    9     -1.03      0.00
  -24   30    9     -3.88      0.00
  -21   30    9      2.46      0.00
  -18   30    9      6.53      0.00
  -15   30    9      1.70      0.00
  -12   30    9     -2.72      0.00
   -9   30    9     -5.11      0.00
   -6   30    9     -7.05      0.00
   -3   30    9      2.35      0.00
    0   30    9     19.47      0.00
  -29   31    9     -6.61      0.00
  -26   31    9      8.47      0.00
  -23   31    9     10.69      0.00
  -20   31    9      4.68      0.00
  -17   31    9      6.79      0.00
  -14   31    9     -1.15      0.00
  -11   31    9      0.64      0.00
   -8   31    9     -6.82      0.00
   -5   31    9     -2.49      0.00
   -2   31    9      9.44      0.00
  -31   32    9     -1.45      0.00
  -28   32    9     -4.85      0.00
  -25   32    9     -2.39      0.00
  -22   32    9     -0.97      0.00
  -19   32    9      5.33      0.00
  -16   32    9     11.37      0.00
  -13   32    9     10.53      0.00
  -10   32    9      3.80      0.00
   -7   32    9     -8.11      0.00
   -4   32    9     -3.19      0.00
   -1   32    9      4.90      0.00
  -33   33    9    -23.93      0.00
  -30   33    9     -9.47      0.00
  -27   33    9      8.32      0.00
  -24   33    9     -1.28      0.00
  -21   33    9      5.16      0.00
  -18   33    9      6.67      0.00
  -15   33    9     -2.16      0.00
  -12   33    9      0.59      0.00
   -9   33    9      2.46      0.00
   -6   33    9     -0.17      0.00
   -3   33    9      4.66      0.00
    0   33    9      4.88      0.00
  -32   34    9     -8.20      0.00
  -29   34    9     -1.66      0.00
  -26   34    9     18.35      0.00
  -23   34    9     11.36      0.00
  -20   34    9      5.42      0.00
  -17   34    9      0.82      0.00
  -14   34    9      1.55      0.00
  -11   34    9      5.29      0.00
   -8   34    9     -2.79      0.00
   -5   34    9      2.53      0.00
   -2   34    9     12.46      0.00
  -34   35    9      1.36      0.00
  -31   35    9     -0.42      0.00
  -28   35    9     -1.41      0.00
  -25   35    9      3.16      0.00
  -22   35    9      2.15      0.00
  -19   35    9      5.11      0.00
  -16   35    9      0.72      0.00
  -13   35    9      5.06      0.00
  -10   35    9      3.28      0.00
   -7   35    9      4.20      0.00
   -4   35    9     -5.77      0.00
   -1   35    9      4.32      0.00
  -36   36    9     -5.44      0.00
  -33   36    9    -24.20      0.00
  -30   36    9      0.52      0.00
  -27   36    9      9.08      0.00
  -24   36    9     -7.92      0.00
  -21   36    9     -1.43      0.00
  -18   36    9     -0.93      0.00
  -15   36    9      0.35      0.00
  -12   36    9      1.38      0.00
   -9   36    9      0.04      0.00
   -6   36    9     -8.54      0.00
   -3   36    9    -12.30      0.00
    0   36    9     -2.35      0.00
  -35   37    9     -1.36      0.00
  -32   37    9      3.56      0.00
  -29   37    9     11.66      0.00
  -26   37    9      7.21      0.00
  -23   37    9     -2.03      0.00
  -20   37    9     -6.35      0.00
  -17   37    9      4.52      0.00
  -14   37    9     15.40      0.00
  -11   37    9      3.99      0.00
   -8   37    9      3.57      0.00
   -5   37    9      2.45      0.00
   -2   37    9     12.09      0.00
  -37   38    9    -14.17      0.00
  -34   38    9     -7.78      0.00
  -31   38    9      2.21      0.00
  -28   38    9      0.96      0.00
  -25   38    9     -3.81      0.00
  -22   38    9     -3.98      0.00
  -19   38    9      0.49      0.00
  -16   38    9      1.82      0.00
  -13   38    9      1.01      0.00
  -10   38    9     -1.08      0.00
   -7   38    9      6.39      0.00
   -4   38    9     -3.33      0.00
   -1   38    9      4.73      0.00
  -39   39    9      4.37      0.00
  -36   39    9     -8.89      0.00
  -33   39    9    -20.97      0.00
  -30   39    9      1.70      0.00
  -27   39    9     -3.66      0.00
  -24   39    9     -0.28      0.00
  -21   39    9     -0.36      0.00
  -18   39    9      2.64      0.00
  -15   39    9      3.52      0.00
  -12   39    9     -5.63      0.00
   -9   39    9      6.68      0.00
   -6   39    9      6.74      0.00
   -3   39    9      3.27      0.00
    0   39    9      3.30      0.00
  -38   40    9     -4.34      0.00
  -35   40    9     14.35      0.00
  -32   40    9     14.19      0.00
  -29   40    9      1.11      0.00
  -26   40    9      3.61      0.00
  -23   40    9     -0.55      0.00
  -20   40    9     -4.27      0.00
  -17   40    9     12.16      0.00
  -14   40    9      3.19      0.00
  -11   40    9      2.57      0.00
   -8   40    9      7.93      0.00
   -5   40    9     -3.96      0.00
   -2   40    9     -1.59      0.00
  -40   41    9     -5.70      0.00
  -37   41    9    -12.18      0.00
  -34   41    9     -7.25      0.00
  -31   41    9     -5.84      0.00
  -28   41    9     -9.51      0.00
  -25   41    9     -8.96      0.00
  -22   41    9     -5.51      0.00
  -19   41    9      1.01      0.00
  -16   41    9      4.52      0.00
  -13   41    9     -5.97      0.00
  -10   41    9     -8.76      0.00
   -7   41    9     -2.19      0.00
   -4   41    9     -3.40      0.00
   -1   41    9     -3.86      0.00
  -39   42    9     -6.47      0.00
  -36   42    9     -6.58      0.00
  -33   42    9      2.13      0.00
  -30   42    9      3.61      0.00
  -27   42    9     -2.29      0.00
  -24   42    9      0.39      0.00
  -21   42    9     -6.01      0.00
  -18   42    9     -0.85      0.00
  -15   42    9     -0.85      0.00
  -12   42    9      9.06      0.00
   -9   42    9     21.51      0.00
   -6   42    9      9.24      0.00
   -3   42    9      0.02      0.00
  -38   43    9     10.79      0.00
  -35   43    9     11.03      0.00
  -32   43    9      2.55      0.00
  -29   43    9     -4.39      0.00
  -26   43    9     -0.83      0.00
  -23   43    9     -2.83      0.00
  -20   43    9      4.16      0.00
  -17   43    9      3.00      0.00
  -14   43    9     -2.86      0.00
  -11   43    9      7.68      0.00
   -8   43    9     -5.68      0.00
   -5   43    9    -10.77      0.00
  -34   44    9     -8.51      0.00
  -31   44    9    -10.62      0.00
  -28   44    9      0.00      0.00
  -25   44    9     -1.20      0.00
  -22   44    9     -1.61      0.00
  -19   44    9     -7.20      0.00
  -16   44    9      2.28      0.00
  -13   44    9     -2.48      0.00
  -10   44    9     -5.72      0.00
  -33   45    9      1.51      0.00
  -30   45    9     -9.13      0.00
  -27   45    9     -5.00      0.00
  -24   45    9      0.88      0.00
  -21   45    9     -3.94      0.00
  -18   45    9     -3.74      0.00
  -15   45    9     -5.65      0.00
  -12   45    9      2.44      0.00
  -32   46    9      0.47      0.00
  -29   46    9     -9.28      0.00
  -26   46    9    -13.43      0.00
  -23   46    9     -0.97      0.00
  -20   46    9     12.92      0.00
  -17   46    9      7.00      0.00
  -14   46    9      0.11      0.00
  -25   47    9     20.08      0.00
  -22   47    9     11.48      0.00
   -1    1   10      0.75      0.00
    0    2   10      0.03      0.00
   -2    3   10     -0.74      0.00
   -4    4   10     -0.51      0.00
   -1    4   10      0.46      0.00
   -3    5   10      0.33      0.00
    0    5   10      8.92      0.00
   -5    6   10     -3.32      0.00
   -2    6   10      0.45      0.00
   -7    7   10     -3.18      0.00
   -4    7   10     -0.73      0.00
   -1    7   10     -4.91      0.00
   -6    8   10     -1.76      0.00
   -3    8   10      4.54      0.00
    0    8   10     -0.28      0.00
   -8    9   10     -6.49      0.00
   -5    9   10     -1.51      0.00
   -2    9   10     -1.96      0.00
  -10   10   10     -7.06      0.00
   -7   10   10     -9.53      0.00
   -4   10   10      0.32      0.00
   -1   10   10      0.10      0.00
   -9   11   10     -3.20      0.00
   -6   11   10     -5.98      0.00
   -3   11   10     -3.94      0.00
    0   11   10      0.37      0.00
  -11   12   10      0.72      0.00
   -8   12   10     -2.65      0.00
   -5   12   10      2.99      0.00
   -2   12   10     -0.40      0.00
  -13   13   10     -5.94      0.00
  -10   13   10     -6.70      0.00
   -7   13   10     -4.01      0.00
   -4   13   10      2.90      0.00
   -1   13   10      2.34      0.00
  -12   14   10      5.74      0.00
   -9   14   10      3.50      0.00
   -6   14   10     -3.55      0.00
   -3   14   10      1.38      0.00
    0   14   10      3.26      0.00
  -14   15   10     -1.36      0.00
  -11   15   10     15.62      0.00
   -8   15   10     10.62      0.00
   -5   15   10     -0.42      0.00
   -2   15   10     -0.28      0.00
  -16   16   10    -11.47      0.00
  -13   16   10     -3.24      0.00
  -10   16   10     -0.58      0.00
   -7   16   10     -0.58      0.00
   -4   16   10      2.40      0.00
   -1   16   10     10.42      0.00
  -15   17   10     -3.86      0.00
  -12   17   10      8.83      0.00
   -9   17   10     -2.03      0.00
   -6   17   10      2.00      0.00
   -3   17   10      7.27      0.00
    0   17   10      2.21      0.00
  -17   18   10    -10.35      0.00
  -14   18   10      0.80      0.00
  -11   18   10      5.20      0.00
   -8   18   10      0.98      0.00
   -5   18   10      1.18      0.00
   -2   18   10      6.06      0.00
  -19   19   10      1.69      0.00
  -16   19   10      1.56      0.00
  -13   19   10     -3.43      0.00
  -10   19   10    -10.57      0.00
   -7   19   10     -0.44      0.00
   -4   19   10     11.47      0.00
   -1   19   10      5.87      0.00
  -18   20   10      0.91      0.00
  -15   20   10     -0.23      0.00
  -12   20   10     -9.43      0.00
   -9   20   10    -13.83      0.00
   -6   20   10      2.20      0.00
   -3   20   10      6.81      0.00
    0   20   10      4.34      0.00
  -20   21   10      1.14      0.00
  -17   21   10     -5.23      0.00
  -14   21   10     -3.40      0.00
  -11   21   10     -2.79      0.00
   -8   21   10     -0.49      0.00
   -5   21   10      0.41      0.00
   -2   21   10     -1.04      0.00
  -22   22   10     -5.89      0.00
  -19   22   10     -3.36      0.00
  -16   22   10     -1.40      0.00
  -13   22   10     -3.44      0.00
  -10   22   10     -3.54      0.00
   -7   22   10      1.31      0.00
   -4   22   10      1.11      0.00
   -1   22   10     -6.84      0.00
  -21   23   10     -5.33      0.00
  -18   23   10     -1.61      0.00
  -15   23   10      1.55      0.00
  -12   23   10     -5.32      0.00
   -9   23   10    -13.11      0.00
   -6   23   10     -4.05      0.00
   -3   23   10      1.56      0.00
    0   23   10      3.83      0.00
  -23   24   10    -11.17      0.00
  -20   24   10     -2.09      0.00
  -17   24   10     -6.92      0.00
  -14   24   10     -4.37      0.00
  -11   24   10      0.71      0.00
   -8   24   10     -0.16      0.00
   -5   24   10      7.26      0.00
   -2   24   10      0.76      0.00
  -25   25   10     -3.58      0.00
  -22   25   10     -6.63      0.00
  -19   25   10     -9.15      0.00
  -16   25   10     -3.17      0.00
  -13   25   10      4.16      0.00
  -10   25   10     -1.38      0.00
   -7   25   10      1.81      0.00
   -4   25   10     -6.63      0.00
   -1   25   10     -4.24      0.00
  -24   26   10    -14.13      0.00
  -21   26   10     -2.86      0.00
  -18   26   10     -0.94      0.00
  -15   26   10      1.02      0.00
  -12   26   10      0.26      0.00
   -9   26   10     -1.27      0.00
   -6   26   10      3.21      0.00
   -3   26   10      2.81      0.00
    0   26   10     -1.20      0.00
  -26   27   10    -11.00      0.00
  -23   27   10      0.52      0.00
  -20   27   10     -3.86      0.00
  -17   27   10    -16.52      0.00
  -14   27   10     -0.92      0.00
  -11   27   10     -1.31      0.00
   -8   27   10      3.32      0.00
   -5   27   10      8.97      0.00
   -2   27   10      1.67      0.00
  -28   28   10      1.24      0.00
  -25   28   10      0.14      0.00
  -22   28   10      1.53      0.00
  -19   28   10     -1.38      0.00
  -16   28   10     -1.08      0.00
  -13   28   10     -3.13      0.00
  -10   28   10     -1.56      0.00
   -7   28   10      0.58      0.00
   -4   28   10     -2.47      0.00
   -1   28   10     -3.74      0.00
  -27   29   10     -1.04      0.00
  -24   29   10      0.27      0.00
  -21   29   10      2.84      0.00
  -18   29   10     -1.37      0.00
  -15   29   10      0.04      0.00
  -12   29   10     -0.45      0.00
   -9   29   10      0.00      0.00
   -6   29   10      1.09      0.00
   -3   29   10     -1.95      0.00
    0   29   10     -5.88      0.00
  -29   30   10     -0.37      0.00
  -26   30   10     -5.82      0.00
  -23   30   10     -0.98      0.00
  -20   30   10     -2.39      0.00
  -17   30   10      5.78      0.00
  -14   30   10     10.99      0.00
  -11   30   10    -11.65      0.00
   -8   30   10     -5.86      0.00
   -5   30   10      3.17      0.00
   -2   30   10      1.38      0.00
  -31   31   10      9.45      0.00
  -28   31   10      0.44      0.00
  -25   31   10     -8.65      0.00
  -22   31   10     -6.65      0.00
  -19   31   10      0.30      0.00
  -16   31   10      0.62      0.00
  -13   31   10     -0.22      0.00
  -10   31   10      1.37      0.00
   -7   31   10     -0.90      0.00
   -4   31   10      6.47      0.00
   -1   31   10      4.30      0.00
  -30   32   10     12.84      0.00
  -27   32   10      1.10      0.00
  -24   32   10     -1.36      0.00
  -21   32   10      3.53      0.00
  -18   32   10      3.02      0.00
  -15   32   10     -1.66      0.00
  -12   32   10     -0.77      0.00
   -9   32   10     -1.62      0.00
   -6   32   10     -0.27      0.00
   -3   32   10      0.58      0.00
    0   32   10      2.45      0.00
  -32   33   10      6.20      0.00
  -29   33   10     -1.23      0.00
  -26   33   10     -7.47      0.00
  -23   33   10      1.85      0.00
  -20   33   10      7.38      0.00
  -17   33   10      8.61      0.00
  -14   33   10     -0.51      0.00
  -11   33   10     -2.81      0.00
   -8   33   10      5.50      0.00
   -5   33   10      5.03      0.00
   -2   33   10      5.17      0.00
  -34   34   10      7.04      0.00
  -31   34   10      7.08      0.00
  -28   34   10      0.44      0.00
  -25   34   10     -5.35      0.00
  -22   34   10     -4.15      0.00
  -19   34   10      4.19      0.00
  -16   34   10      1.12      0.00
  -13   34   10      2.34      0.00
  -10   34   10     -7.16      0.00
   -7   34   10      2.46      0.00
   -4   34   10     10.52      0.00
   -1   34   10      6.54      0.00
  -33   35   10     18.04      0.00
  -30   35   10     15.66      0.00
  -27   35   10      1.09      0.00
  -24   35   10      0.11      0.00
  -21   35   10      0.85      0.00
  -18   35   10      1.64      0.00
  -15   35   10      2.73      0.00
  -12   35   10      2.81      0.00
   -9   35   10     -1.44      0.00
   -6   35   10      5.80      0.00
   -3   35   10     -0.91      0.00
    0   35   10      1.10      0.00
  -35   36   10      1.92      0.00
  -32   36   10     10.22      0.00
  -29   36   10      8.14      0.00
  -26   36   10     -2.00      0.00
  -23   36   10      5.08      0.00
  -20   36   10      1.02      0.00
  -17   36   10     -3.02      0.00
  -14   36   10     -0.47      0.00
  -11   36   10     10.56      0.00
   -8   36   10      6.34      0.00
   -5   36   10     -1.58      0.00
   -2   36   10      8.98      0.00
  -37   37   10      9.69      0.00
  -34   37   10      8.32      0.00
  -31   37   10      6.41      0.00
  -28   37   10     14.26      0.00
  -25   37   10      7.63      0.00
  -22   37   10      2.13      0.00
  -19   37   10      2.55      0.00
  -16   37   10      2.87      0.00
  -13   37   10      1.26      0.00
  -10   37   10     -6.11      0.00
   -7   37   10      9.42      0.00
   -4   37   10     -1.17      0.00
   -1   37   10     12.71      0.00
  -36   38   10      8.98      0.00
  -33   38   10     12.21      0.00
  -30   38   10     -6.00      0.00
  -27   38   10     -5.44      0.00
  -24   38   10     -1.08      0.00
  -21   38   10      1.06      0.00
  -18   38   10     -0.81      0.00
  -15   38   10      2.92      0.00
  -12   38   10     -8.66      0.00
   -9   38   10      1.13      0.00
   -6   38   10     11.27      0.00
   -3   38   10      3.90      0.00
    0   38   10      4.24      0.00
  -38   39   10      5.58      0.00
  -35   39   10      4.53      0.00
  -32   39   10      6.45      0.00
  -29   39   10      0.26      0.00
  -26   39   10      5.71      0.00
  -23   39   10      8.08      0.00
  -20   39   10     -1.94      0.00
  -17   39   10     -3.86      0.00
  -14   39   10      3.67      0.00
  -11   39   10      1.45      0.00
   -8   39   10     -5.52      0.00
   -5   39   10     -0.46      0.00
   -2   39   10     18.87      0.00
  -37   40   10     13.37      0.00
  -34   40   10      3.87      0.00
  -31   40   10      3.79      0.00
  -28   40   10     14.65      0.00
  -25   40   10      6.73      0.00
  -22   40   10      2.44      0.00
  -19   40   10      2.33      0.00
  -16   40   10     11.07      0.00
  -13   40   10      3.29      0.00
  -10   40   10      3.01      0.00
   -7   40   10      0.31      0.00
   -4   40   10     -6.86      0.00
  -33   41   10    -19.19      0.00
  -30   41   10    -15.10      0.00
  -27   41   10      1.45      0.00
  -24   41   10      1.16      0.00
  -21   41   10     -0.44      0.00
  -18   41   10     -0.42      0.00
  -15   41   10      5.89      0.00
  -12   41   10     -2.53      0.00
   -9   41   10      6.50      0.00
   -6   41   10      3.80      0.00
  -32   42   10     -3.69      0.00
  -29   42   10      0.94      0.00
  -26   42   10     10.00      0.00
  -23   42   10     -2.40      0.00
  -20   42   10    -13.12      0.00
  -17   42   10    -10.86      0.00
  -14   42   10      2.68      0.00
  -11   42   10     -1.93      0.00
  -31   43   10     -2.56      0.00
  -28   43   10      2.72      0.00
  -25   43   10      1.75      0.00
  -22   43   10      0.83      0.00
  -19   43   10     -2.92      0.00
  -16   43   10     -2.62      0.00
  -13   43   10     -6.95      0.00
  -27   44   10     -5.81      0.00
  -24   44   10     -0.87      0.00
  -21   44   10      5.33      0.00
  -18   44   10      4.31      0.00
    0    1   11      1.07      0.00
   -2    2   11     -4.75      0.00
   -1    3   11     -5.12      0.00
   -3    4   11      0.10      0.00
    0    4   11     14.15      0.00
   -5    5   11     -1.62      0.00
   -2    5   11      4.52      0.00
   -4    6   11     -8.34      0.00
   -1    6   11     -2.21      0.00
   -6    7   11      1.14      0.00
   -3    7   11      6.19      0.00
    0    7   11     -4.21      0.00
   -8    8   11     -2.35      0.00
   -5    8   11      4.73      0.00
   -2    8   11      8.05      0.00
   -7    9   11     -0.64      0.00
   -4    9   11     -4.54      0.00
   -1    9   11     -1.65      0.00
   -9   10   11     -1.34      0.00
   -6   10   11     -0.35      0.00
   -3   10   11      0.22      0.00
    0   10   11      0.06      0.00
  -11   11   11     -2.87      0.00
   -8   11   11     -6.45      0.00
   -5   11   11      3.93      0.00
   -2   11   11      6.06      0.00
  -10   12   11      1.50      0.00
   -7   12   11     -4.46      0.00
   -4   12   11      2.22      0.00
   -1   12   11     -3.04      0.00
  -12   13   11     -0.16      0.00
   -9   13   11    -13.00      0.00
   -6   13   11     -1.89      0.00
   -3   13   11      6.41      0.00
    0   13   11      9.17      0.00
  -14   14   11     -1.07      0.00
  -11   14   11      0.86      0.00
   -8   14   11     -1.67      0.00
   -5   14   11      5.40      0.00
   -2   14   11     -4.97      0.00
  -13   15   11      9.38      0.00
  -10   15   11      4.96      0.00
   -7   15   11      9.07      0.00
   -4   15   11      3.37      0.00
   -1   15   11    -11.36      0.00
  -15   16   11     -0.48      0.00
  -12   16   11     -0.34      0.00
   -9   16   11     -2.36      0.00
   -6   16   11      0.34      0.00
   -3   16   11     -0.20      0.00
    0   16   11      3.68      0.00
  -17   17   11     -6.31      0.00
  -14   17   11     -0.52      0.00
  -11   17   11      4.84      0.00
   -8   17   11      7.32      0.00
   -5   17   11      8.32      0.00
   -2   17   11      1.99      0.00
  -16   18   11     -5.49      0.00
  -13   18   11      0.48      0.00
  -10   18   11     -1.36      0.00
   -7   18   11      9.69      0.00
   -4   18   11     -1.61      0.00
   -1   18   11      2.09      0.00
  -18   19   11     -2.99      0.00
  -15   19   11     -0.86      0.00
  -12   19   11      0.01      0.00
   -9   19   11      1.92      0.00
   -6   19   11     -7.58      0.00
   -3   19   11     -5.87      0.00
    0   19   11      0.19      0.00
  -20   20   11     10.46      0.00
  -17   20   11     -2.95      0.00
  -14   20   11     -4.80      0.00
  -11   20   11     -1.19      0.00
   -8   20   11      9.48      0.00
   -5   20   11     13.46      0.00
   -2   20   11     13.67      0.00
  -19   21   11     -1.09      0.00
  -16   21   11     -0.19      0.00
  -13   21   11     -5.78      0.00
  -10   21   11      6.15      0.00
   -7   21   11      6.04      0.00
   -4   21   11     -2.10      0.00
   -1   21   11      4.54      0.00
  -21   22   11      7.05      0.00
  -18   22   11      4.11      0.00
  -15   22   11     -2.24      0.00
  -12   22   11      4.43      0.00
   -9   22   11     -0.83      0.00
   -6   22   11    -10.74      0.00
   -3   22   11     -1.83      0.00
    0   22   11      0.18      0.00
  -23   23   11      2.23      0.00
  -20   23   11     -0.83      0.00
  -17   23   11     -9.18      0.00
  -14   23   11     -3.97      0.00
  -11   23   11      5.34      0.00
   -8   23   11      3.47      0.00
   -5   23   11      4.01      0.00
   -2   23   11      0.09      0.00
  -22   24   11     -0.61      0.00
  -19   24   11      1.13      0.00
  -16   24   11      2.34      0.00
  -13   24   11      8.58      0.00
  -10   24   11     19.80      0.00
   -7   24   11      1.90      0.00
   -4   24   11     -3.03      0.00
   -1   24   11      9.26      0.00
  -24   25   11     -0.72      0.00
  -21   25   11      4.51      0.00
  -18   25   11      0.51      0.00
  -15   25   11     -2.34      0.00
  -12   25   11      2.33      0.00
   -9   25   11     -4.12      0.00
   -6   25   11      4.20      0.00
   -3   25   11      4.11      0.00
    0   25   11     -0.40      0.00
  -26   26   11     -0.77      0.00
  -23   26   11     -5.02      0.00
  -20   26   11     -6.18      0.00
  -17   26   11     -2.60      0.00
  -14   26   11      3.87      0.00
  -11   26   11      5.86      0.00
   -8   26   11      2.87      0.00
   -5   26   11     -2.81      0.00
   -2   26   11      0.04      0.00
  -25   27   11      2.25      0.00
  -22   27   11     -1.54      0.00
  -19   27   11      1.23      0.00
  -16   27   11     -8.57      0.00
  -13   27   11     -2.43      0.00
  -10   27   11     -1.61      0.00
   -7   27   11     -2.66      0.00
   -4   27   11      9.42      0.00
   -1   27   11     16.90      0.00
  -27   28   11     -0.07      0.00
  -24   28   11      0.37      0.00
  -21   28   11      2.08      0.00
  -18   28   11     -3.71      0.00
  -15   28   11     -4.85      0.00
  -12   28   11     -8.49      0.00
   -9   28   11    -12.57      0.00
   -6   28   11     -3.42      0.00
   -3   28   11     -4.25      0.00
    0   28   11     -7.73      0.00
  -29   29   11      8.03      0.00
  -26   29   11      3.03      0.00
  -23   29   11     -3.08      0.00
  -20   29   11      4.36      0.00
  -17   29   11      5.42      0.00
  -14   29   11      3.66      0.00
  -11   29   11      1.94      0.00
   -8   29   11      7.54      0.00
   -5   29   11     -4.03      0.00
   -2   29   11     -5.71      0.00
  -28   30   11      4.32      0.00
  -25   30   11     -0.37      0.00
  -22   30   11     -0.42      0.00
  -19   30   11      2.18      0.00
  -16   30   11    -11.11      0.00
  -13   30   11    -11.26      0.00
  -10   30   11     -0.50      0.00
   -7   30   11      7.98      0.00
   -4   30   11      2.47      0.00
   -1   30   11     -4.22      0.00
  -30   31   11      2.94      0.00
  -27   31   11     -0.49      0.00
  -24   31   11     -0.82      0.00
  -21   31   11      2.51      0.00
  -18   31   11     -1.28      0.00
  -15   31   11     -4.00      0.00
  -12   31   11    -16.10      0.00
   -9   31   11    -21.95      0.00
   -6   31   11    -11.28      0.00
   -3   31   11     -4.16      0.00
    0   31   11     -3.60      0.00
  -32   32   11     -1.94      0.00
  -29   32   11      1.48      0.00
  -26   32   11     -1.57      0.00
  -23   32   11      2.59      0.00
  -20   32   11      6.85      0.00
  -17   32   11      0.95      0.00
  -14   32   11     -1.17      0.00
  -11   32   11      1.04      0.00
   -8   32   11      1.28      0.00
   -5   32   11     -7.93      0.00
   -2   32   11     -0.47      0.00
  -31   33   11     -2.31      0.00
  -28   33   11     -2.20      0.00
  -25   33   11     -8.24      0.00
  -22   33   11      4.91      0.00
  -19   33   11      6.03      0.00
  -16   33   11     -1.33      0.00
  -13   33   11     -6.82      0.00
  -10   33   11      5.34      0.00
   -7   33   11     -4.73      0.00
   -4   33   11    -12.30      0.00
   -1   33   11     -5.04      0.00
  -33   34   11     -1.62      0.00
  -30   34   11      4.34      0.00
  -27   34   11     -1.89      0.00
  -24   34   11      5.33      0.00
  -21   34   11      3.61      0.00
  -18   34   11     -0.34      0.00
  -15   34   11     -5.19      0.00
  -12   34   11    -18.09      0.00
   -9   34   11    -16.66      0.00
   -6   34   11     -1.41      0.00
   -3   34   11     -9.28      0.00
    0   34   11    -18.76      0.00
  -35   35   11     -7.98      0.00
  -32   35   11     -1.55      0.00
  -29   35   11      2.26      0.00
  -26   35   11      7.03      0.00
  -23   35   11      5.50      0.00
  -20   35   11      1.15      0.00
  -17   35   11      2.71      0.00
  -14   35   11     -1.56      0.00
  -11   35   11     -2.72      0.00
   -8   35   11     -3.38      0.00
   -5   35   11     -0.47      0.00
   -2   35   11     -0.28      0.00
  -34   36   11    -13.82      0.00
  -31   36   11     -0.03      0.00
  -28   36   11     -4.14      0.00
  -25   36   11     -1.55      0.00
  -22   36   11      3.07      0.00
  -19   36   11      3.82      0.00
  -16   36   11    -15.45      0.00
  -13   36   11    -21.14      0.00
  -10   36   11    -11.34      0.00
   -7   36   11     -3.01      0.00
   -4   36   11     -4.60      0.00
   -1   36   11     -9.04      0.00
  -33   37   11      5.37      0.00
  -30   37   11      3.47      0.00
  -27   37   11      6.24      0.00
  -24   37   11     -2.30      0.00
  -21   37   11      0.67      0.00
  -18   37   11      9.64      0.00
  -15   37   11     -5.58      0.00
  -12   37   11    -26.35      0.00
   -9   37   11    -11.06      0.00
   -6   37   11     -0.96      0.00
   -3   37   11    -17.93      0.00
  -32   38   11     -0.14      0.00
  -29   38   11      1.72      0.00
  -26   38   11      3.78      0.00
  -23   38   11     -1.43      0.00
  -20   38   11      2.92      0.00
  -17   38   11      3.94      0.00
  -14   38   11      0.63      0.00
  -11   38   11     -0.97      0.00
   -8   38   11      0.13      0.00
   -5   38   11     -5.23      0.00
  -31   39   11     -4.30      0.00
  -28   39   11     -3.54      0.00
  -25   39   11     -0.27      0.00
  -22   39   11     -3.15      0.00
  -19   39   11     -0.78      0.00
  -16   39   11     -3.67      0.00
  -13   39   11     -0.57      0.00
  -10   39   11     -4.22      0.00
  -27   40   11      5.61      0.00
  -24   40   11     -6.94      0.00
  -21   40   11      6.26      0.00
  -18   40   11     11.47      0.00
  -15   40   11      0.08      0.00
  -12   40   11    -15.61      0.00
  -23   41   11     -4.57      0.00
  -20   41   11     -2.36      0.00
  -17   41   11     -0.59      0.00
    0    0   12      6.46      0.00
   -1    2   12     -1.09      0.00
   -3    3   12      2.30      0.00
    0    3   12      6.60      0.00
   -2    4   12      6.32      0.00
   -4    5   12     -2.88      0.00
   -1    5   12      6.61      0.00
   -6    6   12      0.61      0.00
   -3    6   12      3.55      0.00
    0    6   12      3.87      0.00
   -5    7   12      4.80      0.00
   -2    7   12     10.66      0.00
   -7    8   12      3.97      0.00
   -4    8   12     -0.01      0.00
   -1    8   12      3.00      0.00
   -9    9   12      1.83      0.00
   -6    9   12      2.91      0.00
   -3    9   12      5.92      0.00
    0    9   12      8.28      0.00
   -8   10   12      2.62      0.00
   -5   10   12      2.85      0.00
   -2   10   12      2.59      0.00
  -10   11   12      2.59      0.00
   -7   11   12     -0.36      0.00
   -4   11   12      2.60      0.00
   -1   11   12      3.81      0.00
  -12   12   12      8.14      0.00
   -9   12   12     -2.64      0.00
   -6   12   12     -0.48      0.00
   -3   12   12     11.88      0.00
    0   12   12     10.21      0.00
  -11   13   12     -1.31      0.00
   -8   13   12     -6.04      0.00
   -5   13   12      2.72      0.00
   -2   13   12      0.55      0.00
  -13   14   12      4.57      0.00
  -10   14   12      0.23      0.00
   -7   14   12      0.61      0.00
   -4   14   12      6.17      0.00
   -1   14   12     -1.95      0.00
  -15   15   12      7.84      0.00
  -12   15   12     14.03      0.00
   -9   15   12      1.71      0.00
   -6   15   12      2.97      0.00
   -3   15   12      3.01      0.00
    0   15   12     -6.09      0.00
  -14   16   12      4.19      0.00
  -11   16   12     -1.56      0.00
   -8   16   12      2.39      0.00
   -5   16   12     11.35      0.00
   -2   16   12      2.75      0.00
  -16   17   12     -4.43      0.00
  -13   17   12      5.69      0.00
  -10   17   12      9.05      0.00
   -7   17   12      8.36      0.00
   -4   17   12      1.76      0.00
   -1   17   12      1.54      0.00
  -18   18   12     -9.78      0.00
  -15   18   12      2.11      0.00
  -12   18   12     10.21      0.00
   -9   18   12     -2.60      0.00
   -6   18   12     -1.90      0.00
   -3   18   12     -0.28      0.00
    0   18   12      2.09      0.00
  -17   19   12      0.67      0.00
  -14   19   12      4.42      0.00
  -11   19   12     -2.50      0.00
   -8   19   12      2.77      0.00
   -5   19   12     10.33      0.00
   -2   19   12     11.45      0.00
  -19   20   12     -3.65      0.00
  -16   20   12     -8.64      0.00
  -13   20   12      0.51      0.00
  -10   20   12      3.15      0.00
   -7   20   12     -0.69      0.00
   -4   20   12     -0.76      0.00
   -1   20   12      1.52      0.00
  -21   21   12      3.45      0.00
  -18   21   12     -1.29      0.00
  -15   21   12      0.05      0.00
  -12   21   12     -1.70      0.00
   -9   21   12     -2.63      0.00
   -6   21   12      2.36      0.00
   -3   21   12      7.38      0.00
    0   21   12      2.03      0.00
  -20   22   12      9.57      0.00
  -17   22   12     -0.77      0.00
  -14   22   12      1.91      0.00
  -11   22   12      3.96      0.00
   -8   22   12      1.72      0.00
   -5   22   12      9.40      0.00
   -2   22   12     -0.85      0.00
  -22   23   12     10.21      0.00
  -19   23   12      0.04      0.00
  -16   23   12     -1.55      0.00
  -13   23   12      0.58      0.00
  -10   23   12      3.57      0.00
   -7   23   12     -3.29      0.00
   -4   23   12      0.43      0.00
   -1   23   12    -10.35      0.00
  -24   24   12     -5.76      0.00
  -21   24   12      3.07      0.00
  -18   24   12      5.41      0.00
  -15   24   12      1.00      0.00
  -12   24   12      6.89      0.00
   -9   24   12      3.55      0.00
   -6   24   12      2.58      0.00
   -3   24   12      0.23      0.00
    0   24   12      2.83      0.00
  -23   25   12     13.77      0.00
  -20   25   12      1.98      0.00
  -17   25   12     -4.54      0.00
  -14   25   12      7.96      0.00
  -11   25   12      7.30      0.00
   -8   25   12     -0.13      0.00
   -5   25   12      0.32      0.00
   -2   25   12    -11.71      0.00
  -25   26   12     -0.14      0.00
  -22   26   12      2.28      0.00
  -19   26   12      5.10      0.00
  -16   26   12      0.09      0.00
  -13   26   12      5.15      0.00
  -10   26   12      3.28      0.00
   -7   26   12     -0.68      0.00
   -4   26   12      2.76      0.00
   -1   26   12      4.80      0.00
  -27   27   12     -3.92      0.00
  -24   27   12     -3.42      0.00
  -21   27   12      5.96      0.00
  -18   27   12      3.11      0.00
  -15   27   12     -1.73      0.00
  -12   27   12      4.92      0.00
   -9   27   12      0.23      0.00
   -6   27   12      1.67      0.00
   -3   27   12      3.10      0.00
    0   27   12      3.92      0.00
  -26   28   12      7.99      0.00
  -23   28   12     15.02      0.00
  -20   28   12      6.64      0.00
  -17   28   12      9.27      0.00
  -14   28   12      6.35      0.00
  -11   28   12     -1.70      0.00
   -8   28   12      2.54      0.00
   -5   28   12      0.47      0.00
   -2   28   12      2.02      0.00
  -28   29   12     -4.22      0.00
  -25   29   12      0.46      0.00
  -22   29   12      0.72      0.00
  -19   29   12     -0.08      0.00
  -16   29   12     -8.48      0.00
  -13   29   12      3.47      0.00
  -10   29   12     -0.46      0.00
   -7   29   12     -2.09      0.00
   -4   29   12      6.13      0.00
   -1   29   12      8.82      0.00
  -30   30   12      0.28      0.00
  -27   30   12     -0.71      0.00
  -24   30   12     -0.39      0.00
  -21   30   12      1.06      0.00
  -18   30   12     -4.34      0.00
  -15   30   12      4.61      0.00
  -12   30   12      6.04      0.00
   -9   30   12     -0.60      0.00
   -6   30   12     -2.02      0.00
   -3   30   12      1.43      0.00
    0   30   12      1.91      0.00
  -29   31   12      1.31      0.00
  -26   31   12     15.30      0.00
  -23   31   12     11.50      0.00
  -20   31   12     10.56      0.00
  -17   31   12      4.90      0.00
  -14   31   12      3.19      0.00
  -11   31   12      4.62      0.00
   -8   31   12      4.36      0.00
   -5   31   12     -2.32      0.00
   -2   31   12      3.03      0.00
  -31   32   12     -4.25      0.00
  -28   32   12     -2.46      0.00
  -25   32   12     -2.45      0.00
  -22   32   12      1.13      0.00
  -19   32   12     -4.93      0.00
  -16   32   12     -9.52      0.00
  -13   32   12      5.93      0.00
  -10   32   12      6.12      0.00
   -7   32   12     -0.42      0.00
   -4   32   12      0.10      0.00
   -1   32   12      3.39      0.00
  -30   33   12     -3.14      0.00
  -27   33   12     -3.84      0.00
  -24   33   12      5.89      0.00
  -21   33   12      1.37      0.00
  -18   33   12      1.14      0.00
  -15   33   12     10.04      0.00
  -12   33   12      4.39      0.00
   -9   33   12     -3.31      0.00
   -6   33   12     -0.65      0.00
   -3   33   12      9.26      0.00
  -29   34   12      1.49      0.00
  -26   34   12     12.75      0.00
  -23   34   12      8.35      0.00
  -20   34   12     -1.73      0.00
  -17   34   12     -2.29      0.00
  -14   34   12      4.47      0.00
  -11   34   12     -1.25      0.00
   -8   34   12    -11.61      0.00
   -5   34   12     -3.28      0.00
  -28   35   12     -5.22      0.00
  -25   35   12     -4.13      0.00
  -22   35   12      6.28      0.00
  -19   35   12     -1.83      0.00
  -16   35   12    -11.26      0.00
  -13   35   12     -4.07      0.00
  -10   35   12      5.28      0.00
   -7   35   12      2.16      0.00
  -27   36   12      6.49      0.00
  -24   36   12      9.47      0.00
  -21   36   12     -0.92      0.00
  -18   36   12      1.83      0.00
  -15   36   12     -1.29      0.00
  -12   36   12      0.28      0.00
   -9   36   12     -2.40      0.00
  -23   37   12      0.42      0.00
  -20   37   12      1.06      0.00
  -17   37   12      2.88      0.00
  -14   37   12      3.42      0.00
   -1    1   13     -5.36      0.00
    0    2   13     -3.47      0.00
   -2    3   13     -3.48      0.00
   -4    4   13      0.39      0.00
   -1    4   13      2.02      0.00
   -3    5   13     -2.57      0.00
    0    5   13     -1.44      0.00
   -5    6   13      1.86      0.00
   -2    6   13     -2.23      0.00
   -7    7   13     -4.06      0.00
   -4    7   13      4.05      0.00
   -1    7   13     -0.01      0.00
   -6    8   13      5.49      0.00
   -3    8   13     -0.79      0.00
    0    8   13     -1.65      0.00
   -8    9   13      7.75      0.00
   -5    9   13      2.94      0.00
   -2    9   13     -7.92      0.00
  -10   10   13     -5.02      0.00
   -7   10   13     -3.59      0.00
   -4   10   13     -5.46      0.00
   -1   10   13     -7.39      0.00
   -9   11   13      0.65      0.00
   -6   11   13     -0.74      0.00
   -3   11   13     -6.00      0.00
    0   11   13     -7.35      0.00
  -11   12   13     -1.90      0.00
   -8   12   13      1.67      0.00
   -5   12   13     -3.99      0.00
   -2   12   13     -3.12      0.00
  -13   13   13     -0.86      0.00
  -10   13   13     -3.39      0.00
   -7   13   13     -7.58      0.00
   -4   13   13     -6.14      0.00
   -1   13   13      4.63      0.00
  -12   14   13     -0.52      0.00
   -9   14   13     -4.35      0.00
   -6   14   13     -1.70      0.00
   -3   14   13      1.83      0.00
    0   14   13      4.74      0.00
  -14   15   13      7.09      0.00
  -11   15   13      8.66      0.00
   -8   15   13      7.66      0.00
   -5   15   13      1.55      0.00
   -2   15   13      0.25      0.00
  -16   16   13     -1.67      0.00
  -13   16   13     -1.92      0.00
  -10   16   13     -1.52      0.00
   -7   16   13     -2.62      0.00
   -4   16   13     -2.05      0.00
   -1   16   13      1.29      0.00
  -15   17   13      6.83      0.00
  -12   17   13      3.88      0.00
   -9   17   13     -1.26      0.00
   -6   17   13      5.39      0.00
   -3   17   13      7.83      0.00
    0   17   13      7.52      0.00
  -17   18   13      1.00      0.00
  -14   18   13      6.39      0.00
  -11   18   13      5.15      0.00
   -8   18   13      2.52      0.00
   -5   18   13     -5.14      0.00
   -2   18   13     -7.07      0.00
  -19   19   13      0.92      0.00
  -16   19   13      0.46      0.00
  -13   19   13     -1.63      0.00
  -10   19   13     -6.11      0.00
   -7   19   13     -8.51      0.00
   -4   19   13     -9.81      0.00
   -1   19   13     -0.65      0.00
  -18   20   13      2.29      0.00
  -15   20   13      5.92      0.00
  -12   20   13     -0.72      0.00
   -9   20   13     -3.97      0.00
   -6   20   13      0.83      0.00
   -3   20   13      7.06      0.00
    0   20   13      6.40      0.00
  -20   21   13     -0.44      0.00
  -17   21   13      0.46      0.00
  -14   21   13     -6.23      0.00
  -11   21   13    -15.68      0.00
   -8   21   13     -3.87      0.00
   -5   21   13     -2.86      0.00
   -2   21   13     -0.18      0.00
  -22   22   13     -4.84      0.00
  -19   22   13     -2.06      0.00
  -16   22   13      3.48      0.00
  -13   22   13     -1.14      0.00
  -10   22   13     -3.18      0.00
   -7   22   13     -6.37      0.00
   -4   22   13     -2.36      0.00
   -1   22   13     -0.48      0.00
  -21   23   13     -1.22      0.00
  -18   23   13      0.59      0.00
  -15   23   13     -2.02      0.00
  -12   23   13      5.00      0.00
   -9   23   13      6.73      0.00
   -6   23   13      2.61      0.00
   -3   23   13      1.74      0.00
    0   23   13     -2.74      0.00
  -23   24   13    -13.49      0.00
  -20   24   13     -4.48      0.00
  -17   24   13      1.51      0.00
  -14   24   13     -4.43      0.00
  -11   24   13     -4.82      0.00
   -8   24   13      2.63      0.00
   -5   24   13      2.82      0.00
   -2   24   13     -2.40      0.00
  -25   25   13     10.04      0.00
  -22   25   13      0.72      0.00
  -19   25   13     -1.06      0.00
  -16   25   13     -0.63      0.00
  -13   25   13     -4.66      0.00
  -10   25   13     -0.68      0.00
   -7   25   13      2.19      0.00
   -4   25   13     -0.90      0.00
   -1   25   13     -3.04      0.00
  -24   26   13    -11.98      0.00
  -21   26   13     -2.71      0.00
  -18   26   13     -5.60      0.00
  -15   26   13     -3.67      0.00
  -12   26   13     11.13      0.00
   -9   26   13      2.77      0.00
   -6   26   13     -1.12      0.00
   -3   26   13      0.14      0.00
    0   26   13      9.21      0.00
  -26   27   13    -16.78      0.00
  -23   27   13    -13.13      0.00
  -20   27   13     -5.98      0.00
  -17   27   13      2.10      0.00
  -14   27   13     -2.16      0.00
  -11   27   13     -5.01      0.00
   -8   27   13      2.06      0.00
   -5   27   13     -2.28      0.00
   -2   27   13     -1.44      0.00
  -28   28   13      6.24      0.00
  -25   28   13     13.60      0.00
  -22   28   13      3.30      0.00
  -19   28   13     -2.88      0.00
  -16   28   13    -10.28      0.00
  -13   28   13    -10.60      0.00
  -10   28   13     -2.64      0.00
   -7   28   13      2.76      0.00
   -4   28   13     -5.06      0.00
   -1   28   13     -1.95      0.00
  -27   29   13     -3.49      0.00
  -24   29   13     -6.60      0.00
  -21   29   13    -11.32      0.00
  -18   29   13     -8.20      0.00
  -15   29   13     -1.48      0.00
  -12   29   13     -3.34      0.00
   -9   29   13     -5.54      0.00
   -6   29   13      7.12      0.00
   -3   29   13      8.87      0.00
  -26   30   13      1.23      0.00
  -23   30   13     -4.36      0.00
  -20   30   13    -10.00      0.00
  -17   30   13     -6.20      0.00
  -14   30   13    -10.50      0.00
  -11   30   13     -0.34      0.00
   -8   30   13      5.87      0.00
   -5   30   13     -4.08      0.00
  -25   31   13      2.40      0.00
  -22   31   13     -5.84      0.00
  -19   31   13      1.42      0.00
  -16   31   13      0.79      0.00
  -13   31   13     -3.38      0.00
  -10   31   13     -3.18      0.00
   -7   31   13     -1.51      0.00
  -21   32   13    -12.28      0.00
  -18   32   13     -0.96      0.00
  -15   32   13     -1.36      0.00
  -12   32   13    -12.24      0.00
   -9   32   13     -0.27      0.00
  -17   33   13     -7.50      0.00
    0    1   14     10.10      0.00
   -2    2   14      6.19      0.00
   -1    3   14     -3.31      0.00
   -3    4   14     -4.84      0.00
    0    4   14     -3.87      0.00
   -5    5   14     -5.57      0.00
   -2    5   14     -3.59      0.00
   -4    6   14    -10.77      0.00
   -1    6   14     -0.40      0.00
   -6    7   14     -4.26      0.00
   -3    7   14     -8.17      0.00
    0    7   14    -11.96      0.00
   -8    8   14      4.26      0.00
   -5    8   14     -2.43      0.00
   -2    8   14     -3.97      0.00
   -7    9   14     -0.88      0.00
   -4    9   14      4.84      0.00
   -1    9   14      2.07      0.00
   -9   10   14     -0.32      0.00
   -6   10   14     -5.15      0.00
   -3   10   14     -5.91      0.00
    0   10   14      3.97      0.00
  -11   11   14      5.18      0.00
   -8   11   14      2.85      0.00
   -5   11   14     -7.64      0.00
   -2   11   14    -11.31      0.00
  -10   12   14     -4.57      0.00
   -7   12   14     -6.70      0.00
   -4   12   14     -0.72      0.00
   -1   12   14     -5.02      0.00
  -12   13   14      7.69      0.00
   -9   13   14     -8.38      0.00
   -6   13   14    -12.18      0.00
   -3   13   14     -1.76      0.00
    0   13   14     -4.02      0.00
  -14   14   14      2.84      0.00
  -11   14   14     -4.39      0.00
   -8   14   14     -8.65      0.00
   -5   14   14    -10.52      0.00
   -2   14   14     -5.06      0.00
  -13   15   14     -1.00      0.00
  -10   15   14    -12.11      0.00
   -7   15   14     -5.31      0.00
   -4   15   14     -4.67      0.00
   -1   15   14     -5.70      0.00
  -15   16   14      3.40      0.00
  -12   16   14      7.16      0.00
   -9   16   14     -0.14      0.00
   -6   16   14     -4.29      0.00
   -3   16   14    -21.76      0.00
    0   16   14    -22.00      0.00
  -17   17   14      1.79      0.00
  -14   17   14     -0.41      0.00
  -11   17   14      2.42      0.00
   -8   17   14     -4.50      0.00
   -5   17   14    -11.94      0.00
   -2   17   14     -3.82      0.00
  -16   18   14    -12.79      0.00
  -13   18   14    -12.99      0.00
  -10   18   14    -10.65      0.00
   -7   18   14     -6.69      0.00
   -4   18   14    -16.39      0.00
   -1   18   14      1.41      0.00
  -18   19   14     -7.65      0.00
  -15   19   14     -4.41      0.00
  -12   19   14      0.31      0.00
   -9   19   14      2.16      0.00
   -6   19   14    -15.76      0.00
   -3   19   14    -26.39      0.00
    0   19   14     -3.70      0.00
  -20   20   14      7.73      0.00
  -17   20   14      4.77      0.00
  -14   20   14     14.81      0.00
  -11   20   14      7.84      0.00
   -8   20   14    -12.26      0.00
   -5   20   14     -9.65      0.00
   -2   20   14      8.36      0.00
  -19   21   14     -7.77      0.00
  -16   21   14    -14.66      0.00
  -13   21   14    -11.39      0.00
  -10   21   14     -8.72      0.00
   -7   21   14     -6.99      0.00
   -4   21   14     -2.33      0.00
   -1   21   14     16.53      0.00
  -21   22   14      3.99      0.00
  -18   22   14     -1.15      0.00
  -15   22   14     -3.09      0.00
  -12   22   14     -7.55      0.00
   -9   22   14     -1.14      0.00
   -6   22   14    -11.60      0.00
   -3   22   14     -4.15      0.00
    0   22   14      0.82      0.00
  -23   23   14      9.61      0.00
  -20   23   14      5.26      0.00
  -17   23   14     11.05      0.00
  -14   23   14     19.15      0.00
  -11   23   14      0.58      0.00
   -8   23   14     -5.21      0.00
   -5   23   14      0.38      0.00
   -2   23   14      2.04      0.00
  -22   24   14     -1.26      0.00
  -19   24   14     -8.90      0.00
  -16   24   14     -1.49      0.00
  -13   24   14     -3.47      0.00
  -10   24   14     -2.30      0.00
   -7   24   14     -4.40      0.00
   -4   24   14      1.47      0.00
   -1   24   14      2.66      0.00
  -21   25   14      1.56      0.00
  -18   25   14      4.31      0.00
  -15   25   14     -1.08      0.00
  -12   25   14     -0.61      0.00
   -9   25   14      2.69      0.00
   -6   25   14     -3.46      0.00
   -3   25   14     -6.50      0.00
  -20   26   14     -0.77      0.00
  -17   26   14      5.21      0.00
  -14   26   14      6.10      0.00
  -11   26   14     -0.38      0.00
   -8   26   14      1.35      0.00
  -16   27   14     -1.97      0.00
  -13   27   14    -10.87      0.00
  -10   27   14     -2.58      0.00
    0    0   15      6.43      0.00
   -1    2   15     -0.80      0.00
   -3    3   15      0.72      0.00
    0    3   15     11.01      0.00
   -2    4   15     -0.32      0.00
   -4    5   15     -0.95      0.00
   -1    5   15      3.63      0.00
   -6    6   15      7.56      0.00
   -3    6   15     10.93      0.00
    0    6   15      9.46      0.00
   -5    7   15      0.78      0.00
   -2    7   15      3.23      0.00
   -7    8   15      5.80      0.00
   -4    8   15      4.47      0.00
   -1    8   15      2.09      0.00
   -9    9   15     11.62      0.00
   -6    9   15     20.07      0.00
   -3    9   15      9.70      0.00
    0    9   15     -8.50      0.00
   -8   10   15      9.96      0.00
   -5   10   15     11.16      0.00
   -2   10   15      3.74      0.00
  -10   11   15      4.14      0.00
   -7   11   15      1.82      0.00
   -4   11   15     -0.32      0.00
   -1   11   15     -5.55      0.00
  -12   12   15      0.13      0.00
   -9   12   15     -2.66      0.00
   -6   12   15      3.89      0.00
   -3   12   15      3.35      0.00
    0   12   15      5.93      0.00
  -11   13   15      8.36      0.00
   -8   13   15      7.51      0.00
   -5   13   15     15.40      0.00
   -2   13   15     -1.79      0.00
  -13   14   15      4.27      0.00
  -10   14   15     -6.33      0.00
   -7   14   15     -3.52      0.00
   -4   14   15      3.37      0.00
   -1   14   15     -1.83      0.00
  -15   15   15     12.76      0.00
  -12   15   15     10.18      0.00
   -9   15   15      0.50      0.00
   -6   15   15      3.63      0.00
   -3   15   15      6.47      0.00
    0   15   15      6.63      0.00
  -14   16   15     16.98      0.00
  -11   16   15     10.18      0.00
   -8   16   15     11.30      0.00
   -5   16   15      5.35      0.00
   -2   16   15     -8.67      0.00
  -16   17   15      0.99      0.00
  -13   17   15     -1.11      0.00
  -10   17   15      1.19      0.00
   -7   17   15      3.52      0.00
   -4   17   15      5.51      0.00
   -1   17   15      1.25      0.00
  -15   18   15      6.78      0.00
  -12   18   15     22.04      0.00
   -9   18   15     13.59      0.00
   -6   18   15      3.31      0.00
   -3   18   15     -3.74      0.00
  -11   19   15     11.71      0.00
   -8   19   15      8.44      0.00
   -1    2    0    230.90      0.00
    0    3    0    585.03      0.00
   -2    4    0     53.60      0.00
   -1    5    0     13.11      0.00
   -3    6    0    -41.93      0.00
   -5   10    0     46.20      0.00
   -6   12    0     89.35      0.00
   -3   12    0      8.06      0.00
    0   15    0     34.31      0.00
   -5   52    0     14.48      0.00
   -7   53    0    -14.73      0.00
  -16   56    0      6.56      0.00
  -21   57    0     -4.07      0.00
   -1    1    1     45.46      0.00
    0    2    1    108.05      0.00
   -2    3    1     21.77      0.00
   -4    4    1   -103.99      0.00
   -1    4    1    -62.28      0.00
   -3    5    1    -32.89      0.00
    0    5    1      5.46      0.00
   -7    7    1     79.07      0.00
   -4   10    1     84.67      0.00
  -44   54    1     14.12      0.00
  -13   55    1     -3.33      0.00
  -39   56    1    -10.59      0.00
  -18   56    1      5.94      0.00
  -35   57    1    -11.11      0.00
  -23   57    1     15.36      0.00
    0    4    2    -13.62      0.00
   -6   52    2     -3.76      0.00
   -8   53    2      9.85      0.00
  -43   54    2     -8.58      0.00
  -15   55    2     10.35      0.00
  -38   56    2      5.80      0.00
  -31   57    2      3.61      0.00
  -28   57    2     -7.72      0.00
  -25   57    2     12.61      0.00
   -6    6    3    -72.75      0.00
  -43   53    3      7.26      0.00
  -10   53    3      3.28      0.00
  -42   54    3     -0.07      0.00
  -12   54    3      4.26      0.00
  -38   55    3     -0.41      0.00
  -17   55    3     -1.36      0.00
  -34   56    3     -4.69      0.00
  -22   56    3      5.64      0.00
  -43   52    4      0.65      0.00
  -42   53    4     -4.72      0.00
  -12   53    4      5.23      0.00
  -38   54    4     -7.65      0.00
  -34   55    4      2.10      0.00
  -19   55    4    -12.90      0.00
   -1   48    5     -6.19      0.00
  -45   49    5      0.11      0.00
  -44   50    5     10.03      0.00
  -43   51    5      5.16      0.00
  -12   52    5     -4.81      0.00
  -38   53    5      4.69      0.00
  -34   54    5     -3.52      0.00
  -19   54    5     10.17      0.00
  -39   51    6     27.20      0.00
  -12   51    6      0.89      0.00
  -31   53    6     -3.17      0.00
  -22   53    6      3.67      0.00
  -43   46    7      3.32      0.00
  -42   47    7     11.78      0.00
  -41   48    7      0.42      0.00
  -10   49    7     -2.65      0.00
  -36   50    7    -19.89      0.00
  -32   51    7     -8.43      0.00
  -17   51    7     -0.85      0.00
    0   43    8     -5.62      0.00
   -2   44    8      5.92      0.00
   -4   45    8     -1.60      0.00
  -39   46    8     19.09      0.00
   -6   46    8     -1.11      0.00
  -38   47    8    -11.93      0.00
  -13   48    8     -1.09      0.00
  -33   49    8     -4.51      0.00
  -18   49    8      8.00      0.00
  -26   50    8     -1.63      0.00
  -23   50    8      9.52      0.00
  -37   44    9     -2.76      0.00
   -7   44    9     -3.51      0.00
  -36   45    9     -0.50      0.00
   -9   45    9      7.23      0.00
  -31   47    9      2.23      0.00
  -28   47    9     14.76      0.00
  -19   47    9      2.57      0.00
  -16   47    9      4.59      0.00
  -36   41   10     -2.23      0.00
  -35   42   10     -2.13      0.00
   -8   42   10     -8.98      0.00
  -10   43   10     -1.86      0.00
  -30   44   10      0.56      0.00
  -15   44   10      6.10      0.00
  -26   45   10      2.71      0.00
  -23   45   10     -2.66      0.00
  -20   45   10     -9.96      0.00
   -7   39   11      8.46      0.00
  -30   40   11      5.57      0.00
   -9   40   11      0.40      0.00
  -26   41   11      0.73      0.00
  -14   41   11     -1.40      0.00
  -22   42   11      0.76      0.00
  -19   42   11      5.36      0.00
  -33   33   12      2.21      0.00
    0   33   12      5.51      0.00
  -32   34   12     -3.01      0.00
   -2   34   12      6.27      0.00
  -31   35   12     -3.14      0.00
   -4   35   12      1.95      0.00
  -26   37   12      5.37      0.00
  -11   37   12     -5.08      0.00
  -22   38   12      5.14      0.00
  -19   38   12     -1.71      0.00
  -16   38   12    -10.62      0.00
    0   29   13      1.97      0.00
   -2   30   13     -1.68      0.00
   -4   31   13     -4.16      0.00
  -24   32   13    -10.44      0.00
  -23   33   13     -8.65      0.00
  -20   33   13     -9.42      0.00
  -14   33   13     -5.01      0.00
  -11   33   13      8.64      0.00
  -24   25   14      0.00      0.00
   -5   26   14     -2.58      0.00
  -19   27   14      1.73      0.00
   -7   27   14     -1.54      0.00
  -15   28   14     -1.61      0.00
  -12   28   14      4.15      0.00
  -14   19   15     16.51      0.00
   -5   19   15     -6.98      0.00
  -13   20   15      2.34      0.00
  -10   20   15     -4.62      0.00
   -7   20   15      4.58      0.00
   -1    1   16     -0.38      0.00
    0    2   16      0.50      0.00
   -2    3   16      2.94      0.00
   -4    4   16     -1.07      0.00
   -1    4   16      1.69      0.00
   -3    5   16     -3.34      0.00
    0    0    0      0.00      0.00
# SQUEEZE RESULTS (Version = 250420)
# Note: Data are Listed for all Voids in the P1 Unit Cell
# i.e. Centre of Gravity, Solvent Accessible Volume,
# Recovered number of Electrons in the Void and
# Details about the Squeezed Material
loop_
  _platon_squeeze_void_nr
  _platon_squeeze_void_average_x
  _platon_squeeze_void_average_y
  _platon_squeeze_void_average_z
  _platon_squeeze_void_volume
  _platon_squeeze_void_count_electrons
  _platon_squeeze_void_content
   1  0.000  0.000 -0.004      1871       229 ' '
   2  0.000  0.333  0.492      1671       121 ' '
   3  0.000  0.667 -0.006      1671       121 ' '
   4  0.333  0.667  0.681      1871       229 ' '
   5  0.333  0.333  0.615      1669       121 ' '
   6  0.333  1.000  0.552      1671       121 ' '
   7  0.667  0.333  0.348      1871       229 ' '
   8  0.667  0.667  0.218      1671       121 ' '
   9  0.667  1.000  0.282      1671       121 ' '
# Missing Reflections Below sin(th)/lambda = 0.25
loop_
  _platon_missing_refln_index_h
  _platon_missing_refln_index_k
  _platon_missing_refln_index_l
  _platon_missing_refln_theta
   -1    2    0     0.849
    0    3    0     1.470
   -2    4    0     1.697
   -1    5    0     2.246
   -3    6    0     2.547
   -5   10    0     4.247
   -6   12    0     5.098
   -3   12    0     5.307
    0   15    0     7.369
   -1    1    1     1.603
    0    2    1     1.814
   -2    3    1     2.002
   -4    4    1     2.484
   -1    4    1     2.335
   -3    5    1     2.625
    0    5    1     2.887
   -7    7    1     3.756
   -4   10    1     4.540
    0    4    2     3.629
   -6    6    3     5.448
_platon_squeeze_void_probe_radius                  1.20
_platon_squeeze_details
)
TITL z                R -3 m       R = 0.06
CELL   47.9882   47.9882   13.3456     90.00     90.00    120.00
SPGR R-3m
# Solvent Accessible Volume =     15640
# Electrons Found in S.A.V. =      1382
# Note: Atoms in Void are Labelled as Cxxx and Qxxx for all Others
Q101 0.227 0.772 0.108 !       1.52 eA-3
C102 0.332 0.761 0.111 !       1.42 eA-3
Q103 0.952 0.047 0.301 !       1.33 eA-3
C104 0.904 1.000 0.497 !       1.33 eA-3
C105 1.000 1.001 0.328 !       1.21 eA-3
C106 0.915 0.071 0.982 !       1.20 eA-3
Q107 0.125 0.063 0.298 !       1.13 eA-3
C108 0.340 0.660 0.920 !       1.11 eA-3
Q109 0.249 0.751 0.114 !       1.06 eA-3
Q110 0.258 0.515 0.395 !       0.96 eA-3
C111 0.078 0.136 0.019 !       0.95 eA-3
C112 0.429 0.767 0.027 !       0.94 eA-3
C113 0.603 0.413 0.370 !       0.93 eA-3
C114 0.933 0.867 0.937 !       0.88 eA-3
Q115 0.524 0.742 0.125 !       0.87 eA-3
C116 0.651 0.325 0.146 !       0.80 eA-3
C117 1.000 1.001 0.812 !       0.80 eA-3
C118 0.720 0.805 0.400 !       0.80 eA-3
C119 0.207 0.606 0.622 !       0.80 eA-3
C120 0.016 0.010 0.186 !       0.80 eA-3
C121 0.985 0.972 0.281 !       0.79 eA-3
C122 0.684 0.342 0.526 !       0.79 eA-3
Q123 0.537 0.047 0.108 !       0.79 eA-3
C124 0.691 0.382 0.235 !       0.78 eA-3
C125 0.359 0.704 0.433 !       0.77 eA-3
C126 0.687 0.311 0.173 !       0.76 eA-3
C127 0.023 0.023 0.814 !       0.74 eA-3
C128 0.317 0.684 0.452 !       0.73 eA-3
Q129 0.883 0.953 0.654 !       0.73 eA-3
C130 0.019 0.979 0.125 !       0.73 eA-3
C131 0.798 0.062 0.403 !       0.72 eA-3
C132 0.680 0.632 0.017 !       0.70 eA-3
C133 0.617 0.183 0.328 !       0.68 eA-3
C134 0.301 0.679 0.014 !       0.66 eA-3
Q135 0.329 0.525 0.435 !       0.65 eA-3
Q136 0.082 0.910 0.232 !       0.65 eA-3
Q137 0.894 0.071 0.444 !       0.65 eA-3
C138 0.535 0.915 0.222 !       0.65 eA-3
Q139 0.218 0.090 0.158 !       0.65 eA-3
C140 0.258 0.598 0.262 !       0.64 eA-3
C141 0.658 0.343 0.712 !       0.64 eA-3
C142 0.289 0.710 0.313 !       0.64 eA-3
Q143 0.083 0.551 0.498 !       0.63 eA-3
C144 0.598 0.402 0.467 !       0.63 eA-3
Q145 0.936 0.062 0.176 !       0.63 eA-3
Q146 0.215 0.414 0.832 !       0.63 eA-3
C147 0.729 0.272 0.161 !       0.63 eA-3
C148 0.368 0.362 0.608 !       0.62 eA-3
Q149 0.172 0.905 0.544 !       0.61 eA-3
Q150 0.449 0.243 0.177 !       0.61 eA-3
Q151 0.137 0.137 0.500 !       0.61 eA-3
C152 0.929 0.019 0.629 !       0.60 eA-3
C153 0.091 0.069 0.625 !       0.60 eA-3
Q154 0.115 0.577 0.506 !       0.60 eA-3
Q155 0.023 0.511 0.172 !       0.59 eA-3
C156 0.757 0.401 0.958 !       0.59 eA-3
C157 0.668 0.980 0.408 !       0.59 eA-3
C158 0.961 0.004 0.154 !       0.59 eA-3
C159 0.687 0.336 0.407 !       0.58 eA-3
C160 0.039 0.652 0.983 !       0.58 eA-3
Q161 0.729 0.234 0.752 !       0.58 eA-3
C162 0.054 0.267 0.374 !       0.58 eA-3
Q163 0.934 0.896 0.236 !       0.57 eA-3
C164 0.981 0.999 0.935 !       0.57 eA-3
C165 0.950 0.687 0.738 !       0.57 eA-3
C166 0.950 0.051 0.702 !       0.57 eA-3
C167 0.031 0.968 0.190 !       0.57 eA-3
C168 0.454 0.067 0.812 !       0.57 eA-3
C169 0.448 0.698 0.527 !       0.57 eA-3
C170 0.660 0.341 0.798 !       0.56 eA-3
C171 1.000 1.002 0.109 !       0.56 eA-3
C172 1.000 1.000 0.500 !       0.56 eA-3
C173 0.263 0.399 0.183 !       0.56 eA-3
C174 0.547 0.593 0.138 !       0.56 eA-3
C175 0.093 0.417 0.706 !       0.56 eA-3
Q176 0.169 0.051 0.158 !       0.55 eA-3
C177 0.042 0.022 0.953 !       0.55 eA-3
C178 0.055 0.128 0.876 !       0.55 eA-3
C179 0.993 0.983 0.878 !       0.55 eA-3
C180 0.054 0.598 0.377 !       0.55 eA-3
Q181 0.542 0.780 0.847 !       0.55 eA-3
Q182 0.214 0.785 0.177 !       0.54 eA-3
C183 0.984 0.359 0.044 !       0.54 eA-3
C184 0.713 0.468 0.404 !       0.53 eA-3
C185 0.531 0.304 0.327 !       0.53 eA-3
C186 0.609 0.057 0.971 !       0.53 eA-3
Q187 0.147 0.258 0.501 !       0.53 eA-3
C188 0.624 1.000 0.112 !       0.52 eA-3
C189 0.381 0.441 0.112 !       0.52 eA-3
C190 0.874 0.320 0.858 !       0.51 eA-3
C191 0.702 0.320 0.693 !       0.51 eA-3
C192 0.289 0.304 0.434 !       0.51 eA-3
Q193 0.539 0.078 0.796 !       0.51 eA-3
C194 1.000 0.016 0.004 !       0.51 eA-3
C195 0.911 0.091 0.982 !       0.51 eA-3
C196 0.986 0.039 0.232 !       0.51 eA-3
Q197 0.544 0.259 0.141 !       0.51 eA-3
C198 0.261 0.328 0.436 !       0.51 eA-3
C199 1.000 0.347-0.001 !       0.51 eA-3
)
;
_shelx_fab_checksum              89508
_platon_squeeze_details          ?
_platon_squeeze_special_details  
;
A solvent mask was calculated and 1413 electrons were 
found in a volume of 15637\%A^3^ in 3 voids per unit cell. 
This is consistent with the presence of 1[DMF] in one void
and another  1[DMF] in another void -- there may also be 1[H2O]
per Formula Unit.  This accounts for 1620 electrons per unit cell,
which is not quite what has beem measured, but it is a good
estimate.
;
loop_
_platon_squeeze_void_nr
_platon_squeeze_void_average_x
_platon_squeeze_void_average_y
_platon_squeeze_void_average_z
_platon_squeeze_void_volume
_platon_squeeze_void_count_electrons
_platon_squeeze_void_content
1 0.000 0.000 -0.004 1871 229 '6 DMF'
2 0.000 0.333 0.492 1671 121 '3.6 DMF'
3 0.000 0.667 -0.006 1671 121 '3.6 DMF'
4 0.333 0.667 0.681 1871 229 '6 DMF'
5 0.333 0.333 0.615 1669 121 '18 H2O'
6 0.333 1.000 0.552 1671 121 '3.6 DMF'
7 0.667 0.333 0.348 1871 229 '6 DMF'
8 0.667 0.667 0.218 1671 121 '3.6 DMF'
9 0.667 1.000 0.282 1671 121 '3.6 DMF'

_platon_squeeze_void_probe_radius 1.20
_olex2_submission_special_instructions 'No special instructions were received'
